# Supplementary material for: Genomic association for sexual precocity in beef heifers using pre-selection of genes and haplotype reconstruction
Source: PLoS One. 2018 Jan 2;13(1):e0190197. doi: 10.1371/journal.pone.0190197 (PMC5749767; doi:10.1371/journal.pone.0190197)
Supplement: S1 File — (ZIP) [file pone.0190197.s001.zip]

Archive with 28 entries (28 files):
- ANALISE1.PDF
- ANALISE10.PDF
- ANALISE11.PDF
- ANALISE12.PDF
- ANALISE13.PDF
- ANALISE14.PDF
- ANALISE15.PDF
- ANALISE16.PDF
- ANALISE17.PDF
- ANALISE18.PDF
- ANALISE19.PDF
- ANALISE2.PDF
- ANALISE20.PDF
- ANALISE21.PDF
- ANALISE22.PDF
- ANALISE23.PDF
- ANALISE24.PDF
- ANALISE26.PDF
- ANALISE27.PDF
- ANALISE28.PDF
- ANALISE29.PDF
- ANALISE3.PDF
- ANALISE4.PDF
- ANALISE5.PDF
- ANALISE6.PDF
- ANALISE7.PDF
- ANALISE8.PDF
- ANALISE9.PDF
