# Supplementary material for: Genomic association for sexual precocity in beef heifers using pre-selection of genes and haplotype reconstruction
Source: PLoS One. 2018 Jan 2;13(1):e0190197. doi: 10.1371/journal.pone.0190197 (PMC5749767; doi:10.1371/journal.pone.0190197)
Supplement: S2 File — (XLS) [file pone.0190197.s002.xls]

## Sheet: a
Label	Estimate	StdErr	DF	tValue	Probt
hap1a1	0.254002	5.18678	743	0.05	0.960955
hap1a2	-0.254002	5.18678	743	-0.04	0.960955
hap1b1	-5.18768	5.33808	743	-0.96	0.331454
hap1b2	5.18768	5.33808	743	0.97	0.331454
hap1c1	-24.1658	12.3014	743	-1.95	0.0498478
hap1c2	24.1658	12.3014	743	1.96	0.0498478
hap1d1	4.91757	14.1156	741	0.35	0.727656
hap1d2	-27.4862	19.6739	741	-1.39	0.162806
hap1d3	34.4144	20.0991	741	1.71	0.0872727
hap1d4	-11.8458	24.4109	741	-0.48	0.627632
hap2a1	6.03757	9.16215	743	0.66	0.51012
hap2a2	-6.03757	9.16215	743	-0.65	0.51012
hap2b1	29.3943	25.8411	739	1.14	0.255697
hap2b2	-17.8654	27.1311	739	-0.65	0.510432
hap2b3	-6.70626	44.6679	739	-0.14	0.880698
hap2b4	54.1224	46.5249	739	1.16	0.245083
hap2b5	-55.1812	54.9889	739	-0.99	0.31595
hap2b6	-3.76383	47.6867	739	-0.07	0.937111
hap2aa1	5.06743	9.41647	742	0.54	0.590638
hap2aa2	-3.78136	10.7312	742	-0.34	0.72466
hap2aa3	-1.28606	11.636	742	-0.1	0.912024
hap2c1	-13.0135	5.86554	743	-2.21	0.0268129
hap2c2	13.0135	5.86554	743	2.22	0.0268129
hap2d1	0.992673	4.62988	743	0.21	0.83029
hap2d2	-0.992673	4.62988	743	-0.2	0.83029
hap2e1	-26.0568	22.3975	741	-1.15	0.245051
hap2e2	29.7657	29.059	741	1.02	0.306019
hap2e3	-24.5293	37.7392	741	-0.64	0.515914
hap2e4	-24.0202	55.3212	741	-0.42	0.664274
hap2f1	-5.22948	19.1707	742	-0.26	0.785094
hap2f2	47.3853	22.9185	742	2.07	0.0390279
hap2f3	-42.1558	35.2656	742	-1.19	0.23232
hap2g1	11.8401	12.1034	742	0.98	0.328269
hap2g2	3.87082	12.3141	742	0.31	0.75335
hap2g3	-15.711	20.2248	742	-0.77	0.437514
hap2h1	-8.85642	10.422	743	-0.84	0.395723
hap2h2	8.85642	10.422	743	0.85	0.395723
hap2i1	8.12212	5.93043	743	1.37	0.171235
hap2i2	-8.12212	5.93043	743	-1.36	0.171235
hap2j1	3.92667	11.7546	742	0.33	0.738433
hap2j2	2.2059	12.0337	742	0.18	0.854604
hap2j3	-6.13257	19.1735	742	-0.31	0.749175
hap2da1	16.6342	12.5893	743	1.32	0.186811
hap2da2	-16.6342	12.5893	743	-1.31	0.186811
hap2ea1	-1.01846	4.5822	743	-0.21	0.82417
hap2ea2	1.01846	4.5822	743	0.22	0.82417
hap2ba1	-3.3702	10.6795	743	-0.31	0.752413
hap2ba2	3.3702	10.6795	743	0.32	0.752413
hap2ca1	-3.38542	5.43527	743	-0.61	0.533567
hap2ca2	3.38542	5.43527	743	0.62	0.533567
hap2l1	-9.31658	5.66742	743	-1.63	0.100623
hap2l2	9.31658	5.66742	743	1.64	0.100623
hap2n1	-18.6756	11.3717	743	-1.63	0.100954
hap2n2	18.6756	11.3717	743	1.64	0.100954
hap2t1	-1.24531	14.023	743	-0.08	0.929261
hap2t2	1.24531	14.023	743	0.09	0.929261
hap2v1	8.74214	5.26153	743	1.66	0.0970307
hap2v2	-8.74214	5.26153	743	-1.65	0.0970307
hap2x1	4.13313	4.92756	743	0.84	0.401863
hap2x2	-4.13313	4.92756	743	-0.83	0.401863
hap2gax1	20.0887	11.6881	743	1.72	0.0860785
hap2gax2	-20.0887	11.6881	743	-1.71	0.0860785
hap2ia1	-1.4493	11.6311	743	-0.11	0.900869
hap2ia2	1.4493	11.6311	743	0.12	0.900869
hap2hax1	14.7416	10.8227	743	1.36	0.17358
hap2hax2	-14.7416	10.8227	743	-1.35	0.17358
hap2fa1	-20.1999	12.3273	743	-1.63	0.101712
hap2fa2	20.1999	12.3273	743	1.64	0.101712
hap2r1	4.3499	5.40285	743	0.81	0.421013
hap2r2	-4.3499	5.40285	743	-0.8	0.421013
hap2ga1	-11.2155	11.2308	742	-0.99	0.318299
hap2ga2	-17.7744	13.0041	742	-1.36	0.172091
hap2ga3	28.9899	18.0989	742	1.6	0.109638
hap2ha1	-10.6819	17.0446	742	-0.62	0.531049
hap2ha2	9.96513	18.6674	742	0.53	0.593623
hap2ha3	0.716728	31.2975	742	0.02	0.981736
hap2s1	-5.50747	14.7678	742	-0.36	0.709302
hap2s2	20.8667	15.2852	742	1.37	0.172616
hap2s3	-15.3592	26.304	742	-0.57	0.559456
hap2u1	-3.56972	11.1611	742	-0.31	0.749184
hap2u2	11.2722	12.6086	742	0.89	0.371607
hap2u3	-7.70248	17.8355	742	-0.42	0.665968
hap2z1	-11.8697	9.14756	742	-1.29	0.194834
hap2z2	-7.30862	10.1475	742	-0.71	0.471604
hap2z3	19.1783	11.4343	742	1.68	0.0939125
hap2m1	-11.9839	15.299	741	-0.77	0.433694
hap2m2	-8.76775	15.708	741	-0.55	0.576896
hap2m3	-4.28885	19.1697	741	-0.21	0.823028
hap2m4	-1.72384	27.8845	741	-0.05	0.950722
hap2o1	-8.64025	14.9541	741	-0.57	0.563586
hap2o2	-14.3439	15.9778	741	-0.89	0.369616
hap2o3	-16.0241	18.9323	741	-0.84	0.397608
hap2o4	-18.4854	27.3255	741	-0.67	0.498941
hap2p1	-16.006	15.4769	741	-1.02	0.301385
hap2p2	-8.83336	17.7844	741	-0.49	0.619554
hap2p3	-17.4598	20.6448	741	-0.84	0.397981
hap2p4	-17.9443	30.0303	741	-0.59	0.550328
hap3a1	-17.213	15.4515	741	-1.1	0.26564
hap3a2	-18.7046	17.633	741	-1.05	0.289138
hap3a3	15.7481	18.1088	741	0.87	0.384778
hap3a4	20.1695	28.7915	741	0.7	0.483814
hap3p1	31.0928	20.0035	741	1.55	0.120524
hap3p2	15.9772	20.2261	741	0.79	0.42982
hap3p3	-79.4827	28.2395	741	-2.8	0.00501345
hap3p4	32.4127	47.9868	741	0.68	0.499601
hap3b1	-18.2133	10.3201	742	-1.75	0.0780015
hap3b2	-20.0261	13.1886	742	-1.51	0.12933
hap3b3	38.2394	15.9068	742	2.4	0.0164625
hap3c1	-11.1024	9.84768	742	-1.12	0.259935
hap3c2	-15.8237	10.4744	742	-1.5	0.131291
hap3c3	26.926	14.1848	742	1.9	0.0580539
hap3h1	-7.39416	9.51802	742	-0.77	0.437489
hap3h2	2.2664	9.64719	742	0.23	0.814329
hap3h3	5.12776	9.62807	742	0.53	0.59448
hap3i1	21.5326	13.0347	742	1.65	0.0989683
hap3i2	23.7934	14.1422	742	1.68	0.0929034
hap3i3	-45.326	22.9619	742	-1.96	0.0487565
hap3d1	57.3741	36.027	738	1.59	0.111694
hap3d2	43.9779	40.4976	738	1.09	0.27786
hap3d3	-89.6432	60.9989	738	-1.46	0.1421
hap3d4	59.3073	57.9386	738	1.02	0.306349
hap3d5	32.5479	92.4437	738	0.35	0.724876
hap3d6	-44.3499	103.522	738	-0.42	0.668477
hap3d7	-59.2141	111.484	738	-0.52	0.595479
hap3e1	8.52623	20.1797	740	0.42	0.672771
hap3e2	42.8923	27.0703	740	1.58	0.113512
hap3e3	-41.6614	29.0063	740	-1.43	0.151343
hap3e4	17.4516	32.6908	740	0.53	0.593614
hap3e5	-27.2088	47.8341	740	-0.56	0.569653
hap3n1	-14.2417	25.4352	740	-0.55	0.575703
hap3n2	33.3771	28.1466	740	1.19	0.236071
hap3n3	-135.997	40.1265	740	-3.38	0.00073808
hap3n4	165.289	52.3267	740	3.16	0.00164868
hap3n5	-48.4272	69.1923	740	-0.69	0.484214
hap3o1	43.954	26.405	740	1.66	0.096415
hap3o2	66.7964	27.7657	740	2.41	0.0163852
hap3o3	-77.2763	40.6002	740	-1.89	0.0573831
hap3o4	-19.1648	63.5252	740	-0.29	0.762975
hap3o5	-14.3092	63.3139	740	-0.22	0.82126
hap3g1	4.74222	9.7764	743	0.49	0.627771
hap3g2	-4.74222	9.7764	743	-0.48	0.627771
hap3f1	-3.78559	4.74504	743	-0.79	0.425242
hap3f2	3.78559	4.74504	743	0.8	0.425242
hap3l1	9.15503	6.71479	743	1.36	0.173165
hap3l2	-9.15503	6.71479	743	-1.35	0.173165
hap3m1	-11.2947	6.95514	743	-1.61	0.104815
hap3m2	11.2947	6.95514	743	1.62	0.104815
hap3jx	-28.3443	8.87595	743	-3.18	0.00146547
hap3jx	28.3443	8.87595	743	3.19	0.00146547
hap3jx	-0.72623	11.1883	743	-0.05	0.948263
hap3jx	0.72623	11.1883	743	0.06	0.948263
hap3jx	-0.72623	11.1883	743	-0.05	0.948263
hap3jx	0.72623	11.1883	743	0.06	0.948263
hap4a1	1.1217	20.2158	741	0.06	0.955766
hap4a2	6.02822	20.5338	741	0.29	0.769165
hap4a3	58.4967	30.416	741	1.92	0.0548348
hap4a4	-65.6467	46.3479	741	-1.41	0.157082
hap4b1	9.37482	5.01673	743	1.87	0.0620561
hap4b2	-9.37482	5.01673	743	-1.86	0.0620561
hap4c1	3.45642	11.2303	743	0.31	0.758339
hap4c2	-3.45642	11.2303	743	-0.3	0.758339
hap4d1	3.06271	4.50275	743	0.68	0.496598
hap4d2	-3.06271	4.50275	743	-0.67	0.496598
hap4e1	1.34465	11.4404	743	0.12	0.906468
hap4e2	-1.34465	11.4404	743	-0.11	0.906468
hap4f1	1.34465	11.4404	743	0.12	0.906468
hap4f2	-1.34465	11.4404	743	-0.11	0.906468
hap4g1	-6.32308	9.17148	742	-0.68	0.490769
hap4g2	39.3242	10.5685	742	3.72	0.000213514
hap4g3	-33.0011	12.742	742	-2.58	0.00978735
hap6aa1	-4.04916	4.53289	743	-0.88	0.371994
hap6aa2	4.04916	4.53289	743	0.89	0.371994
hap6px1	-16.6085	8.26851	743	-2	0.0449364
hap6px2	16.6085	8.26851	743	2.01	0.0449364
hap6tx1	14.1171	15.2456	743	0.93	0.354759
hap6tx2	-14.1171	15.2456	743	-0.92	0.354759
hap6ca1	14.5083	10.7077	743	1.35	0.175849
hap6ca2	-14.5083	10.7077	743	-1.34	0.175849
hap6da1	-20.525	12.0548	743	-1.69	0.0890549
hap6da2	20.525	12.0548	743	1.7	0.0890549
hap6d1	-0.887273	4.5591	743	-0.18	0.845747
hap6d2	0.887273	4.5591	743	0.19	0.845747
hap6ea1	20.525	12.0548	743	1.7	0.0890549
hap6ea2	-20.525	12.0548	743	-1.69	0.0890549
hap6fa1	-20.525	12.0548	743	-1.69	0.0890549
hap6fa2	20.525	12.0548	743	1.7	0.0890549
hap6la1	2.05717	5.12807	743	0.4	0.688419
hap6la2	-2.05717	5.12807	743	-0.39	0.688419
hap6g1	-4.99746	8.10962	743	-0.61	0.537926
hap6g2	4.99746	8.10962	743	0.62	0.537926
hap6ha1	-2.73415	4.78025	743	-0.56	0.567516
hap6ha2	2.73415	4.78025	743	0.57	0.567516
hap6ja1	-2.89855	5.40185	743	-0.53	0.591715
hap6ja2	2.89855	5.40185	743	0.54	0.591715
hap6ma1	-5.64437	5.46373	743	-1.02	0.30191
hap6ma2	5.64437	5.46373	743	1.03	0.30191
hap6l1	4.74877	4.53874	743	1.05	0.295774
hap6l2	-4.74877	4.53874	743	-1.04	0.295774
hap6j1	-9.18372	5.06103	743	-1.8	0.0699892
hap6j2	9.18372	5.06103	743	1.81	0.0699892
hap6na1	-0.339716	5.39735	743	-0.05	0.94983
hap6na2	0.339716	5.39735	743	0.06	0.94983
hap6q1	-1.36898	13.7539	743	-0.09	0.920741
hap6q2	1.36898	13.7539	743	0.1	0.920741
hap6r1	-4.56827	4.61852	743	-0.98	0.322927
hap6r2	4.56827	4.61852	743	0.99	0.322927
hap6ra1	-5.64437	5.46373	743	-1.02	0.30191
hap6ra2	5.64437	5.46373	743	1.03	0.30191
hap6s1	-17.4707	11.8972	743	-1.46	0.142398
hap6s2	17.4707	11.8972	743	1.47	0.142398
hap6sa1	-0.339716	5.39735	743	-0.05	0.94983
hap6sa2	0.339716	5.39735	743	0.06	0.94983
hap6u1	-2.67129	5.56473	743	-0.47	0.63134
hap6u2	2.67129	5.56473	743	0.48	0.63134
hap6ua1	-4.67462	4.71684	743	-0.98	0.321984
hap6ua2	4.67462	4.71684	743	0.99	0.321984
hap6z1	-0.753795	6.38706	743	-0.11	0.906085
hap6z2	0.753795	6.38706	743	0.12	0.906085
hap6za1	-0.521279	5.40742	743	-0.09	0.923228
hap6za2	0.521279	5.40742	743	0.1	0.923228
hap6ba1	21.2465	12.4765	742	1.7	0.0890013
hap6ba2	12.5597	12.4591	742	1.01	0.31375
hap6ba3	-33.8062	20.4966	742	-1.64	0.0994976
hap6a1	-0.160511	9.0902	742	-0.01	0.985917
hap6a2	-2.31448	10.7065	742	-0.21	0.828911
hap6a3	2.47499	10.5939	742	0.23	0.815342
hap6e1	3.94459	9.19429	742	0.43	0.668029
hap6e2	-1.5288	11.4624	742	-0.12	0.893932
hap6e3	-2.41579	12.0236	742	-0.19	0.840816
hap6h1	6.75104	9.11025	742	0.74	0.458905
hap6h2	11.7587	10.2524	742	1.15	0.251782
hap6h3	-18.5098	10.5887	742	-1.74	0.0808668
hap6ia1	4.7896	11.1428	742	0.43	0.667437
hap6ia2	17.0957	13.0001	742	1.32	0.1889
hap6ia3	-21.8853	18.6873	742	-1.16	0.24192
hap6n1	5.05844	12.279	742	0.41	0.680489
hap6n2	8.19239	12.756	742	0.64	0.520916
hap6n3	-13.2508	20.7392	742	-0.63	0.523067
hap6v1	-15.8211	9.53425	742	-1.65	0.0974585
hap6v2	0.697729	10.1677	742	0.07	0.945309
hap6v3	15.1234	12.8174	742	1.18	0.238414
hap6t1	-18.875	12.4693	742	-1.5	0.130525
hap6t2	6.16963	13.2605	742	0.47	0.641878
hap6t3	12.7054	21.4045	742	0.59	0.552971
hap6ta1	9.72462	9.67635	742	1	0.31523
hap6ta2	-5.23846	11.7076	742	-0.44	0.654688
hap6ta3	-4.48616	13.91	742	-0.31	0.747154
hap6xa1	-23.9907	9.16152	742	-2.61	0.00900835
hap6xa2	-5.78585	10.1505	742	-0.56	0.568848
hap6xa3	29.7765	10.7544	742	2.77	0.00576717
hap6p1	-16.9385	9.23427	742	-1.82	0.0670087
hap6p2	36.2072	9.67231	742	3.74	0.000195598
hap6p3	-19.2687	9.89656	742	-1.94	0.0519107
hap6b1	-27.4104	20.7004	741	-1.31	0.185862
hap6b2	-24.8297	22.8029	741	-1.08	0.276559
hap6b3	4.45474	32.5418	741	0.14	0.891153
hap6b4	47.7854	47.8643	741	1	0.318435
hap6c1	11.7791	15.6909	741	0.75	0.453073
hap6c2	6.49621	15.9358	741	0.41	0.683649
hap6c3	11.0553	22.3873	741	0.49	0.621578
hap6c4	-29.3307	27.337	741	-1.06	0.283652
hap6ga1	7.93755	19.2674	741	0.41	0.680482
hap6ga2	-0.37707	20.9793	741	-0.01	0.985665
hap6ga3	29.6597	20.3904	741	1.45	0.146205
hap6ga4	-37.2202	45.1878	741	-0.81	0.410388
hap6i1	10.5251	14.8106	741	0.71	0.477525
hap6i2	12.1829	15.4444	741	0.79	0.430467
hap6i3	5.17021	16.758	741	0.31	0.757771
hap6i4	-27.8783	23.6027	741	-1.17	0.237923
hap6o1	7.1915	13.6034	741	0.53	0.597203
hap6o2	54.1051	19.154	741	2.82	0.00485905
hap6o3	-38.6575	19.133	741	-2.01	0.0436953
hap6o4	-22.6392	21.896	741	-1.02	0.301501
hap6qa1	8.65075	15.2421	741	0.57	0.570509
hap6qa2	-16.7649	21.6787	741	-0.76	0.439571
hap6qa3	15.3919	25.9924	741	0.59	0.553919
hap6qa4	-7.27772	26.7514	741	-0.26	0.785659
hap6f1	9.30338	25.5201	740	0.36	0.715551
hap6f2	30.1248	28.5244	740	1.06	0.291264
hap6f3	8.08738	28.6682	740	0.28	0.777944
hap6f4	-33.5867	59.166	740	-0.56	0.570431
hap6f5	-13.9289	68.3864	740	-0.19	0.838661
hap6oa1	-31.2763	18.6981	740	-1.66	0.09481
hap6oa2	1.89777	23.2408	740	0.08	0.934942
hap6oa3	19.8734	26.3206	740	0.76	0.450458
hap6oa4	-29.7852	26.6982	740	-1.11	0.264945
hap6oa5	39.2903	29.9722	740	1.31	0.190301
hap6m1	14.6409	25.2893	739	0.58	0.562808
hap6m2	82.5738	34.2646	739	2.41	0.0162009
hap6m3	-74.93	37.0376	739	-2.01	0.0434247
hap6m4	-41.9834	39.6829	739	-1.05	0.290414
hap6m5	-55.1124	50.6689	739	-1.08	0.277084
hap6m6	74.811	73.0088	739	1.02	0.305847
hap6va1	-4.66247	34.229	738	-0.13	0.891689
hap6va2	-2.24727	34.1802	738	-0.06	0.947596
hap6va3	-28.488	41.0982	738	-0.68	0.488422
hap6va4	-53.3045	58.2109	738	-0.91	0.360117
hap6va5	44.0189	63.2598	738	0.7	0.486746
hap6va6	-0.0657841	80.765	738	0	0.99935
hap6va7	44.749	97.119	738	0.46	0.645103
hap7b1	0.444294	5.16479	743	0.09	0.931471
hap7b2	-0.444294	5.16479	743	-0.08	0.931471
hap7c1	1.14457	10.1188	743	0.11	0.909971
hap7c2	-1.14457	10.1188	743	-0.1	0.909971
hap7d1	-8.22488	8.17416	743	-1	0.314644
hap7d2	8.22488	8.17416	743	1.01	0.314644
hap7e1	10.187	4.58873	743	2.22	0.02672
hap7e2	-10.187	4.58873	743	-2.21	0.02672
hap7f1	-3.90809	6.83863	743	-0.56	0.567852
hap7f2	3.90809	6.83863	743	0.57	0.567852
hap7i1	-2.64329	4.52418	743	-0.57	0.559223
hap7i2	2.64329	4.52418	743	0.58	0.559223
hap7a1	-4.44404	13.0436	742	-0.33	0.73342
hap7a2	3.17951	14.7467	742	0.22	0.829352
hap7a3	1.26453	22.5401	742	0.06	0.955276
hap7l1	-0.990603	9.24246	742	-0.1	0.914675
hap7l2	-8.07574	10.5888	742	-0.75	0.445905
hap7l3	9.06635	10.8751	742	0.83	0.404729
hap7g1	-17.9352	18.2349	741	-0.97	0.325652
hap7g2	-5.60745	26.7262	741	-0.2	0.833873
hap7g3	-47.7134	30.8409	741	-1.54	0.122271
hap7g4	71.2561	36.7869	741	1.94	0.053126
hap7h1	-22.163	18.4156	740	-1.19	0.229172
hap7h2	76.5671	25.5651	740	2.99	0.00283612
hap7h3	8.83147	27.5197	740	0.32	0.748366
hap7h4	3.2277	32.5792	740	0.1	0.921108
hap7h5	-66.4632	32.8931	740	-2.01	0.0436825
hap7j1	29.1197	27.8987	739	1.04	0.296935
hap7j2	57.377	32.3658	739	1.77	0.076679
hap7j3	-31.8987	35.4941	739	-0.89	0.369103
hap7j4	-39.3098	39.4846	739	-0.99	0.319783
hap7j5	1.41496	50.6419	739	0.03	0.977717
hap7j6	-16.7031	81.7008	739	-0.19	0.838064
hap8ab1	-5.97371	4.72116	743	-1.26	0.206159
hap8ab2	5.97371	4.72116	743	1.27	0.206159
hap8b1	7.11853	4.5947	743	1.55	0.121738
hap8b2	-7.11853	4.5947	743	-1.54	0.121738
hap8bb1	24.8573	10.3891	743	2.39	0.0169752
hap8bb2	-24.8573	10.3891	743	-2.38	0.0169752
hap8ca1	-10.2983	4.6672	743	-2.2	0.027653
hap8ca2	10.2983	4.6672	743	2.21	0.027653
hap8cb1	3.85389	4.62675	743	0.83	0.405136
hap8cb2	-3.85389	4.62675	743	-0.82	0.405136
hap8e1	-4.20618	4.75134	743	-0.88	0.376301
hap8e2	4.20618	4.75134	743	0.89	0.376301
hap8eb1	7.55163	5.35629	743	1.41	0.158999
hap8eb2	-7.55163	5.35629	743	-1.4	0.158999
hap8f1	-7.6803	6.12061	743	-1.24	0.209936
hap8f2	7.6803	6.12061	743	1.25	0.209936
hap8fb1	1.16763	4.86567	743	0.24	0.810418
hap8fb2	-1.16763	4.86567	743	-0.23	0.810418
hap8ga1	-4.99545	4.74879	743	-1.04	0.293168
hap8ga2	4.99545	4.74879	743	1.05	0.293168
hap8g1	20.4163	12.5353	743	1.63	0.1038
hap8g2	-20.4163	12.5353	743	-1.62	0.1038
hap8gb1	-1.4848	4.72458	743	-0.3	0.753403
hap8gb2	1.4848	4.72458	743	0.31	0.753403
hap8h1	-20.5605	13.1408	743	-1.55	0.118094
hap8h2	20.5605	13.1408	743	1.56	0.118094
hap8i1	21.8941	12.4896	743	1.75	0.0800166
hap8i2	-21.8941	12.4896	743	-1.74	0.0800166
hap8ia1	-31.9126	11.9992	743	-2.65	0.00799306
hap8ia2	31.9126	11.9992	743	2.66	0.00799306
hap8j1	7.63285	5.95212	743	1.28	0.200111
hap8j2	-7.63285	5.95212	743	-1.27	0.200111
hap8l1	12.3289	5.90505	743	2.09	0.0371507
hap8l2	-12.3289	5.90505	743	-2.08	0.0371507
hap8lb1	18.4245	11.2435	743	1.64	0.101703
hap8lb2	-18.4245	11.2435	743	-1.63	0.101703
hap8m1	16.4427	13.1683	743	1.25	0.212185
hap8m2	-16.4427	13.1683	743	-1.24	0.212185
hap8ma1	-31.075	11.6691	743	-2.65	0.00791172
hap8ma2	31.075	11.6691	743	2.66	0.00791172
hap8n1	3.77273	4.62088	743	0.82	0.414503
hap8n2	-3.77273	4.62088	743	-0.81	0.414503
hap8na1	-10.8014	6.0251	743	-1.78	0.0734209
hap8na2	10.8014	6.0251	743	1.79	0.0734209
hap8nb1	2.45848	5.8227	743	0.42	0.672985
hap8nb2	-2.45848	5.8227	743	-0.41	0.672985
hap8q1	17.2303	11.1343	743	1.55	0.12217
hap8q2	-17.2303	11.1343	743	-1.54	0.12217
hap8qb1	-5.56304	11.0319	743	-0.49	0.614221
hap8qb2	5.56304	11.0319	743	0.5	0.614221
hap8rb1	5.56884	6.2055	743	0.9	0.369794
hap8rb2	-5.56884	6.2055	743	-0.89	0.369794
hap8s1	-9.1678	4.57683	743	-1.99	0.0455305
hap8s2	9.1678	4.57683	743	2	0.0455305
hap8sa1	20.5187	8.80735	743	2.33	0.0200881
hap8sa2	-20.5187	8.80735	743	-2.32	0.0200881
hap8ta1	-9.05095	4.70802	743	-1.91	0.0549307
hap8ta2	9.05095	4.70802	743	1.92	0.0549307
hap8u1	-7.33797	6.70513	743	-1.08	0.274143
hap8u2	7.33797	6.70513	743	1.09	0.274143
hap8va1	-25.0423	9.09578	743	-2.74	0.00604603
hap8va2	25.0423	9.09578	743	2.75	0.00604603
hap8x1	-5.73416	5.05501	743	-1.12	0.257013
hap8x2	5.73416	5.05501	743	1.13	0.257013
hap8xa1	-22.7841	9.50125	743	-2.39	0.0167301
hap8xa2	22.7841	9.50125	743	2.4	0.0167301
hap8za1	-1.28827	5.43963	743	-0.23	0.812853
hap8za2	1.28827	5.43963	743	0.24	0.812853
hap8rx1	17.6749	10.9344	743	1.62	0.10642
hap8rx2	-17.6749	10.9344	743	-1.61	0.10642
hap8bax1	-10.7753	14.0837	743	-0.76	0.444461
hap8b2ax	10.7753	14.0837	743	0.77	0.444461
hap8pax1	-30.4017	11.5935	743	-2.61	0.00891273
hap8pax2	30.4017	11.5935	743	2.62	0.00891273
hap8paxx1	-30.4017	11.5935	743	-2.61	0.00891273
hap8paxx2	30.4017	11.5935	743	2.62	0.00891273
hap8hbx1	-30.9453	12.5738	743	-2.45	0.0140775
hap8hbx2	30.9453	12.5738	743	2.46	0.0140775
hap8hbxx1	-5.60713	11.0953	743	-0.5	0.613455
hap8hbxx2	5.60713	11.0953	743	0.51	0.613455
hap8tbx1	-2.61736	11.8431	743	-0.21	0.82515
hap8tbx2	2.61736	11.8431	743	0.22	0.82515
hap8z1	5.01335	9.74148	742	0.51	0.606958
hap8z2	10.3771	10.4412	742	0.99	0.320615
hap8z3	-15.3905	13.4316	742	-1.14	0.25223
hap8c1	3.43853	10.5475	742	0.33	0.744513
hap8c2	14.0109	13.2305	742	1.06	0.289949
hap8c3	-17.4495	15.938	742	-1.08	0.273945
hap8jb1	-23.93	17.1313	742	-1.39	0.162873
hap8jb2	7.07272	20.7671	742	0.34	0.733521
hap8jb3	16.8573	31.0414	742	0.54	0.587253
hap8la1	35.3641	13.5109	742	2.62	0.00903944
hap8la2	22.7593	15.5218	742	1.47	0.142996
hap8la3	-58.1234	23.7142	742	-2.44	0.014476
hap8o1	-16.8804	9.66958	742	-1.74	0.0812733
hap8o2	-8.93759	9.60173	742	-0.92	0.352244
hap8o3	25.818	11.7329	742	2.2	0.0280806
hap8p1	-11.1136	9.6489	742	-1.14	0.249776
hap8p2	-9.52317	11.7862	742	-0.8	0.419352
hap8p3	20.6367	13.2845	742	1.55	0.120745
hap8ra1	22.2923	9.32999	742	2.39	0.0171283
hap8ra2	28.259	10.2994	742	2.74	0.00622104
hap8ra3	-50.5513	12.8593	742	-3.92	9.24705e-05
hap8sb1	-10.9077	12.0477	742	-0.9	0.365561
hap8sb2	-1.3918	11.4459	742	-0.11	0.90325
hap8sb3	12.2995	18.5744	742	0.66	0.508064
hap8da1	5.66538	18.2126	741	0.31	0.755835
hap8da2	-32.2062	19.3126	741	-1.66	0.0958127
hap8da3	-21.857	27.8558	741	-0.77	0.432911
hap8da4	48.3978	37.7295	741	1.28	0.199978
hap8ha1	20.5652	14.5757	741	1.41	0.158687
hap8ha2	-3.52707	14.4725	741	-0.23	0.807524
hap8ha3	-29.6354	17.1332	741	-1.72	0.0840995
hap8ha4	12.5973	18.7099	741	0.67	0.50097
hap8pa1	11.5641	13.6465	741	0.85	0.397043
hap8pa2	-16.9996	15.7544	741	-1.07	0.280921
hap8pa3	16.842	19.9031	741	0.85	0.397714
hap8pa4	-11.4065	20.4806	741	-0.55	0.577735
hap8ob1	-0.227942	15.2433	741	0	0.988073
hap8ob2	13.8864	20.167	741	0.69	0.491311
hap8ob3	36.1912	22.1147	741	1.64	0.102154
hap8ob4	-49.8497	31.6452	741	-1.57	0.115621
hap8ua1	32.99	18.8364	741	1.75	0.0802922
hap8ua2	47.0416	22.7504	741	2.07	0.0390125
hap8ua3	-72.9421	31.6126	741	-2.3	0.0213086
hap8ua4	-7.0895	41.8848	741	-0.16	0.865637
hap8ub1	1.38709	20.9789	741	0.07	0.947302
hap8ub2	8.68959	24.5795	741	0.35	0.723792
hap8ub3	-38.54	26.8076	741	-1.43	0.150955
hap8ub4	28.4633	52.4622	741	0.54	0.587603
hap8r1	14.8403	15.8339	741	0.94	0.348938
hap8r2	-26.336	16.9003	741	-1.55	0.119587
hap8r3	-19.945	20.9783	741	-0.94	0.342043
hap8r4	31.4407	29.9526	741	1.05	0.294206
hap8ba1	-24.0584	29.3747	740	-0.81	0.41304
hap8ba2	24.6754	30.4113	740	0.81	0.417403
hap8ba3	-12.144	37.4359	740	-0.31	0.745732
hap8ba4	71.0957	58.901	740	1.21	0.227804
hap8ba5	-59.5687	88.4469	740	-0.66	0.500841
hap8d1	4.38888	25.327	740	0.17	0.862472
hap8d2	25.2802	31.398	740	0.81	0.42099
hap8d3	-32.5386	35.5767	740	-0.9	0.360696
hap8d4	-37.1414	63.7637	740	-0.57	0.560417
hap8d5	40.011	59.5357	740	0.67	0.501761
hap8db1	-3.67065	20.8539	740	-0.17	0.860328
hap8db2	59.0816	24.3147	740	2.43	0.0153411
hap8db3	-18.2046	25.4316	740	-0.71	0.474324
hap8db4	-59.3218	38.0865	740	-1.55	0.119767
hap8db5	22.1155	48.9729	740	0.45	0.651699
hap8fa1	31.1372	22.8347	740	1.36	0.17311
hap8fa2	-17.8372	22.0818	740	-0.8	0.419478
hap8fa3	42.5407	24.3939	740	1.74	0.0815912
hap8fa4	-25.2427	31.8802	740	-0.78	0.428732
hap8fa5	-30.598	51.7088	740	-0.58	0.554207
hap8hb1	-13.7568	21.437	740	-0.63	0.521246
hap8hb2	-29.8827	26.3858	740	-1.12	0.257779
hap8hb3	-45.773	25.7507	740	-1.77	0.0758893
hap8hb4	-28.3445	31.4461	740	-0.89	0.367686
hap8hb5	117.757	56.1138	740	2.1	0.036196
hap8ib1	-20.5889	20.8524	740	-0.98	0.323786
hap8ib2	0.699199	27.9822	740	0.02	0.980072
hap8ib3	-36.307	27.1733	740	-1.33	0.181917
hap8ib4	21.6069	29.4078	740	0.73	0.462735
hap8ib5	34.5898	55.5273	740	0.62	0.533519
hap8t1	-31.5428	20.8461	740	-1.5	0.130675
hap8t2	-20.0574	21.4827	740	-0.92	0.350786
hap8t3	21.8702	25.0209	740	0.87	0.38236
hap8t4	10.8443	28.7617	740	0.38	0.706252
hap8t5	18.8857	39.7646	740	0.47	0.634972
hap8v1	-16.8506	19.3633	740	-0.86	0.384455
hap8v2	-27.4664	21.3517	740	-1.28	0.198712
hap8v3	30.9042	24.1697	740	1.28	0.201427
hap8v4	24.2784	26.0936	740	0.93	0.352448
hap8v5	-10.8656	31.1542	740	-0.34	0.727361
hap8a1	50.2575	28.6962	739	1.75	0.080298
hap8a2	19.6744	32.302	739	0.61	0.542662
hap8a3	76.3263	40.896	739	1.87	0.0623881
hap8a4	60.4264	49.1181	739	1.23	0.219004
hap8a5	-80.9325	73.274	739	-1.09	0.269728
hap8a6	-125.752	75.7043	739	-1.65	0.0971187
hap8aa1	-19.1043	27.1464	739	-0.69	0.48181
hap8aa2	5.40669	27.8822	739	0.19	0.846298
hap8aa3	12.5971	32.0273	739	0.39	0.694194
hap8aa4	-20.7789	42.6607	739	-0.48	0.626351
hap8aa5	-27.7921	48.5723	739	-0.56	0.567374
hap8aa6	49.6715	71.5267	739	0.69	0.48762
hap8mb1	0.817869	26.0732	739	0.03	0.974984
hap8mb2	92.4743	46.971	739	1.97	0.0493546
hap8mb3	-88.2629	52.8941	739	-1.66	0.0956061
hap8mb4	16.9131	55.8381	739	0.3	0.762055
hap8mb5	-8.13078	61.0133	739	-0.12	0.894022
hap8mb6	-13.8116	60.9563	739	-0.22	0.820811
hap8pb1	-18.1578	29.2165	739	-0.61	0.534468
hap8pb2	32.2951	32.0578	739	1.01	0.314071
hap8pb3	18.4724	34.6131	739	0.53	0.593723
hap8pb4	30.8309	57.0426	739	0.54	0.589022
hap8pb5	-10.4871	61.802	739	-0.16	0.865302
hap8pb6	-52.9535	81.6693	739	-0.64	0.516934
hap8tb1	-18.5554	27.1826	739	-0.67	0.495062
hap8tb2	22.239	32.0706	739	0.69	0.488252
hap8tb3	12.5862	33.1928	739	0.38	0.704659
hap8tb4	-82.8177	43.902	739	-1.88	0.0596299
hap8tb5	-7.98048	55.9287	739	-0.13	0.886574
hap8tb6	74.5283	72.5294	739	1.03	0.304493
hap8ea1	-28.5211	39.6871	737	-0.71	0.472585
hap8ea2	61.1119	48.739	737	1.25	0.210291
hap8ea3	68.9757	49.0578	737	1.41	0.160143
hap8ea4	46.2683	51.6108	737	0.9	0.370287
hap8ea5	57.2773	49.7261	737	1.15	0.249754
hap8ea6	-137.736	64.7102	737	-2.12	0.0336265
hap8ea7	-75.9896	133.503	737	-0.56	0.569395
hap8ea8	8.6133	99.3852	737	0.09	0.930961
hap8qa1	-20.294	43.2541	737	-0.46	0.63908
hap8qa2	94.3181	43.8492	737	2.15	0.0318033
hap8qa3	1.94745	62.0377	737	0.03	0.974966
hap8qa4	-180.772	73.1285	737	-2.46	0.0136618
hap8qa5	80.794	99.0377	737	0.82	0.414883
hap8qa6	149.139	100.557	737	1.48	0.138467
hap8qa7	-161.579	135.884	737	-1.18	0.234787
hap8qa8	36.4455	134.112	737	0.27	0.785887
hap9a1	0.535738	10.4563	743	0.05	0.959151
hap9a2	-0.535738	10.4563	743	-0.04	0.959151
hap9b1	-17.932	13.1561	743	-1.35	0.17329
hap9b2	17.932	13.1561	743	1.36	0.17329
hap9c1	7.37701	4.72481	743	1.56	0.118871
hap9c2	-7.37701	4.72481	743	-1.55	0.118871
hap9e1	8.9568	11.468	743	0.78	0.435036
hap9e2	-8.9568	11.468	743	-0.77	0.435036
hap9f1	7.87655	11.4329	743	0.69	0.491077
hap9f2	-7.87655	11.4329	743	-0.68	0.491077
hap9g1	-13.8439	4.69329	743	-2.94	0.00328055
hap9g2	13.8439	4.69329	743	2.95	0.00328055
hap9j1	6.57175	13.1278	743	0.5	0.616803
hap9j2	-6.57175	13.1278	743	-0.49	0.616803
hap9l1	6.57175	13.1278	743	0.5	0.616803
hap9l2	-6.57175	13.1278	743	-0.49	0.616803
hap9m1	-1.9009	12.5317	743	-0.14	0.879475
hap9m2	1.9009	12.5317	743	0.15	0.879475
hap9p1	6.33813	13.2023	743	0.48	0.631314
hap9p2	-6.33813	13.2023	743	-0.47	0.631314
hap9o1	6.57175	13.1278	743	0.5	0.616803
hap9o2	-6.57175	13.1278	743	-0.49	0.616803
hap9ixx1	6.39081	12.9856	743	0.49	0.622761
hap9ixx2	-6.39081	12.9856	743	-0.48	0.622761
hap9nx1	3.1401	12.5557	743	0.25	0.802585
hap9nx2	-3.1401	12.5557	743	-0.24	0.802585
hap9d1	4.09265	9.56307	742	0.43	0.668801
hap9d2	3.19273	11.3806	742	0.28	0.77914
hap9d3	-7.28539	12.8425	742	-0.56	0.570691
hap9n1	6.6532	8.76138	742	0.76	0.447868
hap9n2	1.45839	10.453	742	0.14	0.889078
hap9n3	-8.11159	11.4073	742	-0.7	0.477252
hap9h1	-14.6276	15.4942	741	-0.93	0.345441
hap9h2	46.7603	16.1248	741	2.9	0.00384336
hap9h3	-13.2485	22.4129	741	-0.58	0.554628
hap9h4	-18.8842	25.9753	741	-0.72	0.467451
hap9i1	72.9077	22.8845	739	3.19	0.00150368
hap9i2	-15.1977	37.8375	739	-0.39	0.688052
hap9i3	60.1199	39.6628	739	1.52	0.130004
hap9i4	2.25092	41.0057	739	0.05	0.956239
hap9i5	-43.1527	42.7873	739	-1	0.313525
hap9i6	-76.928	41.2924	739	-1.85	0.0628578
hap10a1	4.80019	5.08023	743	0.94	0.345029
hap10a2	-4.80019	5.08023	743	-0.93	0.345029
hap10c1	-5.70231	4.51258	743	-1.25	0.206753
hap10c2	5.70231	4.51258	743	1.26	0.206753
hap10d1	-13.9545	10.9589	743	-1.26	0.203291
hap10d2	13.9545	10.9589	743	1.27	0.203291
hap10e1	-33.3977	11.4158	743	-2.92	0.00354304
hap10e2	33.3977	11.4158	743	2.93	0.00354304
hap10f1	15.0059	11.2422	743	1.33	0.182354
hap10f2	-15.0059	11.2422	743	-1.32	0.182354
hap10h1	-3.23388	12.629	743	-0.25	0.79797
hap10h2	3.23388	12.629	743	0.26	0.79797
hap10i1	3.00888	10.3703	743	0.29	0.771788
hap10i2	-3.00888	10.3703	743	-0.28	0.771788
hap10j1	-10.0882	11.7976	743	-0.85	0.39277
hap10j2	10.0882	11.7976	743	0.86	0.39277
hap10l1	7.30767	13.1704	743	0.55	0.579161
hap10l2	-7.30767	13.1704	743	-0.54	0.579161
hap10m1	11.1934	4.96398	743	2.25	0.0244284
hap10m2	-11.1934	4.96398	743	-2.24	0.0244284
hap10n1	-9.08483	11.8526	743	-0.76	0.443631
hap10n2	9.08483	11.8526	743	0.77	0.443631
hap10o1	7.15478	4.63882	743	1.54	0.123409
hap10o2	-7.15478	4.63882	743	-1.53	0.123409
hap10p1	9.30209	11.8091	743	0.79	0.43112
hap10p2	-9.30209	11.8091	743	-0.78	0.43112
hap10q1	9.27199	11.812	743	0.78	0.432725
hap10q2	-9.27199	11.812	743	-0.77	0.432725
hap10g1	10.5667	11.0788	742	0.95	0.340506
hap10g2	18.9168	11.46	742	1.65	0.0992274
hap10g3	-29.4835	17.7564	742	-1.65	0.0972476
hap10b1	24.6635	24.0736	740	1.02	0.305931
hap10b2	47.2297	34.7647	740	1.36	0.174702
hap10b3	35.8692	36.9661	740	0.97	0.332201
hap10b4	93.2664	42.1403	740	2.21	0.0271857
hap10b5	-201.029	66.6722	740	-3.01	0.0026561
hap11ab1	-4.69121	6.49159	743	-0.71	0.470116
hap11ab2	4.69121	6.49159	743	0.72	0.470116
hap11ca1	-0.489072	4.95605	743	-0.09	0.921418
hap11ca2	0.489072	4.95605	743	0.1	0.921418
hap11d1	16.8686	9.95025	743	1.7	0.0904385
hap11d2	-16.8686	9.95025	743	-1.69	0.0904385
hap11e1	6.28966	4.8243	743	1.3	0.192725
hap11e2	-6.28966	4.8243	743	-1.29	0.192725
hap11g1	4.49775	5.17289	743	0.87	0.384863
hap11g2	-4.49775	5.17289	743	-0.86	0.384863
hap11h1	-3.85701	5.06164	743	-0.75	0.446297
hap11h2	3.85701	5.06164	743	0.76	0.446297
hap11ha1	5.46962	8.56482	743	0.64	0.52327
hap11ha2	-5.46962	8.56482	743	-0.63	0.52327
hap11i1	-10.1153	13.1772	743	-0.76	0.442947
hap11i2	10.1153	13.1772	743	0.77	0.442947
hap11j1	1.40901	4.47323	743	0.31	0.75286
hap11j2	-1.40901	4.47323	743	-0.3	0.75286
hap11ja1	1.91673	4.60715	743	0.42	0.677506
hap11ja2	-1.91673	4.60715	743	-0.41	0.677506
hap11jb1	16.2683	9.36719	743	1.74	0.082849
hap11jb2	-16.2683	9.36719	743	-1.73	0.082849
hap11lb1	-1.68743	4.63251	743	-0.35	0.715769
hap11lb2	1.68743	4.63251	743	0.36	0.715769
hap11m1	-1.86493	4.96621	743	-0.37	0.707378
hap11m2	1.86493	4.96621	743	0.38	0.707378
hap11ma1	5.07604	4.98315	743	1.02	0.308706
hap11ma2	-5.07604	4.98315	743	-1.01	0.308706
hap11o1	-10.4682	13.0439	743	-0.79	0.422499
hap11o2	10.4682	13.0439	743	0.8	0.422499
hap11pa1	-3.83075	5.30771	743	-0.71	0.470686
hap11pa2	3.83075	5.30771	743	0.72	0.470686
hap11qa1	-6.27187	5.45557	743	-1.14	0.250667
hap11qa2	6.27187	5.45557	743	1.15	0.250667
hap11r1	-0.57197	4.53304	743	-0.12	0.899625
hap11r2	0.57197	4.53304	743	0.13	0.899625
hap11ra1	-3.71093	10.7871	743	-0.33	0.730933
hap11ra2	3.71093	10.7871	743	0.34	0.730933
hap11s1	2.56919	4.72379	743	0.54	0.586685
hap11s2	-2.56919	4.72379	743	-0.53	0.586685
hap11sa1	0.442011	10.9295	743	0.04	0.967751
hap11sa2	-0.442011	10.9295	743	-0.03	0.967751
hap11u1	3.81728	6.02193	743	0.63	0.526344
hap11u2	-3.81728	6.02193	743	-0.62	0.526344
hap11ta1	5.10138	5.11947	743	1	0.319348
hap11ta2	-5.10138	5.11947	743	-0.99	0.319348
hap11ua1	-7.58548	5.38347	743	-1.4	0.159244
hap11ua2	7.58548	5.38347	743	1.41	0.159244
hap11x1	0.233443	4.67486	743	0.05	0.960187
hap11x2	-0.233443	4.67486	743	-0.04	0.960187
hap11xa1	6.73111	14.152	743	0.48	0.634478
hap11xa2	-6.73111	14.152	743	-0.47	0.634478
hap11z1	1.27276	4.57621	743	0.28	0.780994
hap11z2	-1.27276	4.57621	743	-0.27	0.780994
hap11pb1	-1.19266	4.57938	743	-0.25	0.794596
hap11pb2	1.19266	4.57938	743	0.26	0.794596
hap11lx1	16.1308	12.559	743	1.28	0.199404
hap11lx2	-16.1308	12.559	743	-1.27	0.199404
hap11lxx1	10.3108	13.107	743	0.79	0.43173
hap11lxx2	-10.3108	13.107	743	-0.78	0.43173
hap11lxxx1	-10.1153	13.1772	743	-0.76	0.442947
hap11lxxx2	10.1153	13.1772	743	0.77	0.442947
hap11nx1	-10.1241	12.1849	743	-0.82	0.406312
hap11nx2	10.1241	12.1849	743	0.83	0.406312
hap11nxx1	8.47002	12.8084	743	0.66	0.508634
hap11nxx2	-8.47002	12.8084	743	-0.65	0.508634
hap11nxxx1	-10.1241	12.1849	743	-0.82	0.406312
hap11nxxx2	10.1241	12.1849	743	0.83	0.406312
hap11px1	-1.92924	13.6184	743	-0.13	0.887384
hap11px2	1.92924	13.6184	743	0.14	0.887384
hap11pxx1	-1.92924	13.6184	743	-0.13	0.887384
hap11pxx2	1.92924	13.6184	743	0.14	0.887384
hap11gax1	-4.1801	13.3008	743	-0.3	0.753402
hap11gax2	4.1801	13.3008	743	0.31	0.753402
hap11nbx1	-24.0187	14.3928	743	-1.66	0.0955788
hap11nbx2	24.0187	14.3928	743	1.67	0.0955788
hap11nbxx1	29.8646	14.109	743	2.12	0.0346164
hap11nbxx2	-29.8646	14.109	743	-2.11	0.0346164
hap11aa1	0.116751	4.71919	743	0.02	0.980269
hap11aa2	-0.116751	4.71919	743	-0.01	0.980269
hap11b1	1.38499	6.70861	743	0.21	0.836496
hap11b2	-1.38499	6.70861	743	-0.2	0.836496
hap11ba1	-10.6424	10.539	742	-1	0.312916
hap11ba2	3.24656	11.1145	742	0.29	0.770291
hap11ba3	7.39579	16.4082	742	0.45	0.65231
hap11cb1	7.47925	9.21782	742	0.81	0.417401
hap11cb2	3.94215	10.8351	742	0.36	0.716088
hap11cb3	-11.4214	11.2352	742	-1.01	0.309689
hap11db1	5.6071	9.62037	742	0.58	0.560181
hap11db2	-3.96591	9.70016	742	-0.4	0.682768
hap11db3	-1.64119	10.2081	742	-0.15	0.872315
hap11ea1	-6.24286	10.0965	742	-0.61	0.536553
hap11ea2	-0.784434	10.8749	742	-0.06	0.942516
hap11ea3	7.02729	14.9429	742	0.47	0.638296
hap11fa1	5.7483	9.91282	742	0.58	0.562168
hap11fa2	-8.91323	11.3615	742	-0.77	0.432989
hap11fa3	3.16493	14.3051	742	0.22	0.824963
hap11fb1	-5.69448	9.50491	742	-0.59	0.549283
hap11fb2	-3.46779	10.964	742	-0.31	0.751873
hap11fb3	9.16227	11.9816	742	0.76	0.444698
hap11la1	6.98138	9.77698	742	0.71	0.475413
hap11la2	3.41932	11.7843	742	0.29	0.771776
hap11la3	-10.4007	14.4523	742	-0.71	0.471962
hap11n1	-6.31628	9.12702	742	-0.68	0.489128
hap11n2	-1.31541	10.2197	742	-0.12	0.897619
hap11n3	7.63169	11.7552	742	0.65	0.5164
hap11na1	17.619	9.74125	742	1.81	0.0709021
hap11na2	-6.95281	10.2591	742	-0.67	0.49816
hap11na3	-10.6662	12.9575	742	-0.81	0.410675
hap11oa1	-2.96158	9.36707	742	-0.31	0.751963
hap11oa2	6.13898	9.72705	742	0.63	0.528153
hap11oa3	-3.1774	10.1492	742	-0.3	0.754315
hap11ob1	1.3772	12.0726	742	0.11	0.909208
hap11ob2	28.9723	15.1159	742	1.92	0.0556631
hap11ob3	-30.3495	19.6259	742	-1.54	0.122433
hap11p1	-12.1923	11.6156	742	-1.04	0.294222
hap11p2	-3.16116	16.8519	742	-0.18	0.851254
hap11p3	15.3534	17.6437	742	0.87	0.384477
hap11va1	4.15441	12.7091	742	0.33	0.743847
hap11va2	17.2074	15.409	742	1.12	0.264481
hap11va3	-21.3618	20.9508	742	-1.01	0.308242
hap11bb1	25.1812	14.6788	741	1.72	0.086674
hap11bb2	0.986728	19.6333	741	0.05	0.95993
hap11bb3	3.27117	20.0401	741	0.16	0.870381
hap11bb4	-29.4391	27.8705	741	-1.05	0.291183
hap11da1	-10.1575	14.7418	741	-0.68	0.491025
hap11da2	-14.9533	16.3646	741	-0.9	0.361142
hap11da3	16.4641	22.5997	741	0.73	0.466534
hap11da4	8.64667	24.5887	741	0.35	0.725199
hap11eb1	15.4833	14.7223	741	1.05	0.293284
hap11eb2	35.8337	15.8794	741	2.26	0.0243231
hap11eb3	-18.1425	17.0054	741	-1.06	0.286377
hap11eb4	-33.1745	19.8754	741	-1.66	0.095515
hap11f1	-9.7315	17.3331	741	-0.55	0.574667
hap11f2	-26.266	18.0336	741	-1.45	0.145676
hap11f3	-5.70854	23.1573	741	-0.24	0.805354
hap11f4	41.7061	37.361	741	1.12	0.264656
hap11gb1	2.09444	15.2472	741	0.14	0.890779
hap11gb2	-15.3227	16.1892	741	-0.94	0.344213
hap11gb3	-31.9284	18.0571	741	-1.76	0.0774408
hap11gb4	45.1567	27.0792	741	1.67	0.0958221
hap11hb1	-2.41898	15.6676	741	-0.14	0.877341
hap11hb2	-12.9179	15.7781	741	-0.81	0.413207
hap11hb3	-33.3127	17.9787	741	-1.84	0.0642948
hap11hb4	48.6496	26.6711	741	1.82	0.0685458
hap11ib1	4.11362	15.4728	741	0.27	0.79042
hap11ib2	7.49035	18.8788	741	0.4	0.691659
hap11ib3	45.3368	26.6416	741	1.7	0.0892261
hap11ib4	-56.9408	27.7162	741	-2.04	0.0402852
hap11nb1	-15.3824	15.8418	741	-0.96	0.331866
hap11nb2	-4.1463	17.731	741	-0.22	0.815171
hap11nb3	-51.6417	27.4352	741	-1.87	0.0601845
hap11nb4	71.1704	28.9362	741	2.46	0.014138
hap11mb1	-18.2704	14.8579	741	-1.22	0.219209
hap11mb2	5.47452	20.0502	741	0.27	0.784899
hap11mb3	-60.3887	21.7655	741	-2.76	0.00566762
hap11mb4	73.1846	27.5347	741	2.66	0.00803231
hap11q1	-12.7847	17.2658	741	-0.73	0.459255
hap11q2	-4.47459	25.4942	741	-0.17	0.860724
hap11q3	28.3485	32.2948	741	0.88	0.380335
hap11q4	-11.0893	31.9125	741	-0.34	0.728322
hap11t1	-11.7786	16.9906	741	-0.68	0.488374
hap11t2	-5.95364	25.7179	741	-0.22	0.816992
hap11t3	16.6389	25.5206	741	0.65	0.514618
hap11t4	1.09339	33.1511	741	0.03	0.973698
hap11c1	-7.24946	24.5265	740	-0.29	0.767637
hap11c2	5.43455	30.3765	740	0.18	0.85806
hap11c3	20.0765	33.9399	740	0.59	0.554344
hap11c4	55.6089	38.5047	740	1.44	0.149103
hap11c5	-73.8705	72.2695	740	-1.01	0.307042
hap11ia1	31.5389	25.3218	740	1.25	0.213334
hap11ia2	-12.1729	30.5975	740	-0.39	0.690864
hap11ia3	28.1322	35.2094	740	0.8	0.424549
hap11ia4	33.9373	36.6051	740	0.93	0.354166
hap11ia5	-81.4356	80.5858	740	-1	0.312564
hap11l1	2.03249	20.6915	740	0.1	0.921778
hap11l2	-24.5095	22.3538	740	-1.09	0.273246
hap11l3	14.5749	22.3983	740	0.65	0.515434
hap11l4	51.8069	30.6383	740	1.69	0.0912736
hap11l5	-43.9048	38.7124	740	-1.12	0.257109
hap11za1	24.349	14.1131	741	1.73	0.084894
hap11za2	-6.67505	15.7128	741	-0.41	0.671095
hap11za3	-10.1446	20.023	741	-0.5	0.612555
hap11za4	-7.52943	20.3201	741	-0.36	0.711086
hap11a1	-47.561	25.533	739	-1.85	0.0628972
hap11a2	-17.4795	32.349	739	-0.53	0.589124
hap11a3	60.7216	32.103	739	1.89	0.0589535
hap11a4	15.7388	32.857	739	0.48	0.632074
hap11a5	9.16422	33.2271	739	0.28	0.782775
hap11a6	-20.5841	53.5902	739	-0.37	0.701013
hap11ga1	-6.60126	38.2756	737	-0.16	0.863118
hap11ga2	12.1468	39.123	737	0.31	0.756286
hap11ga3	88.5009	53.4342	737	1.66	0.098095
hap11ga4	-4.03514	53.2014	737	-0.07	0.939562
hap11ga5	51.0775	52.9508	737	0.96	0.33505
hap11ga6	14.4281	72.6389	737	0.2	0.842609
hap11ga7	-14.1119	89.4107	737	-0.15	0.874632
hap11ga8	-141.405	80.1252	737	-1.75	0.0780112
hap11v1	-9.87912	31.4656	738	-0.3	0.753636
hap11v2	-12.2037	36.2352	738	-0.33	0.736369
hap11v3	10.6441	59.8097	738	0.18	0.858798
hap11v4	92.8128	59.9768	738	1.55	0.122177
hap11v5	18.3215	66.4274	738	0.28	0.782769
hap11v6	-25.8867	72.8512	738	-0.35	0.722439
hap11v7	-73.8089	80.1333	738	-0.91	0.357311
hap12d1	1.30851	8.7811	743	0.15	0.881583
hap12d2	-1.30851	8.7811	743	-0.14	0.881583
hap12e1	-13.8688	11.1697	743	-1.23	0.214759
hap12e2	13.8688	11.1697	743	1.24	0.214759
hap12f1	-14.6264	5.0949	743	-2.86	0.00421078
hap12f2	14.6264	5.0949	743	2.87	0.00421078
hap12h1	-10.9686	6.69985	743	-1.63	0.102025
hap12h2	10.9686	6.69985	743	1.64	0.102025
hap12j1	8.44748	4.66655	743	1.81	0.0706657
hap12j2	-8.44748	4.66655	743	-1.8	0.0706657
hap12c1	1.72253	10.8083	742	0.16	0.87342
hap12c2	9.2689	13.2936	742	0.7	0.485868
hap12c3	-10.9914	17.0599	742	-0.63	0.51959
hap12g1	-28.5282	12.4357	742	-2.28	0.0220658
hap12g2	-3.89471	12.8423	742	-0.29	0.761768
hap12g3	32.4229	20.7199	742	1.56	0.118052
hap12i1	9.39664	15.1559	742	0.62	0.535448
hap12i2	22.0673	19.6824	742	1.12	0.262578
hap12i3	-31.464	26.0922	742	-1.2	0.22825
hap12b1	-17.268	25.6368	740	-0.66	0.5008
hap12b2	-63.304	28.1135	740	-2.24	0.0246318
hap12b3	-46.9592	41.4308	740	-1.12	0.257398
hap12b4	42.9716	51.3816	740	0.84	0.403244
hap12b5	84.5596	69.9751	740	1.21	0.22727
hap12a1	64.4445	41.6289	737	1.55	0.122035
hap12a2	-33.7803	41.968	737	-0.79	0.421133
hap12a3	0.867654	45.5972	737	0.02	0.984823
hap12a4	49.1439	61.812	737	0.8	0.426838
hap12a5	13.8041	71.3343	737	0.19	0.846611
hap12a6	-91.0806	85.9908	737	-1.05	0.28986
hap12a7	-63.2538	135.804	737	-0.46	0.641516
hap12a8	59.8546	88.0395	737	0.68	0.496806
hap14ab1	8.24632	12.4765	743	0.66	0.508849
hap14ab2	-8.24632	12.4765	743	-0.65	0.508849
hap14ac1	-4.06709	5.10621	743	-0.79	0.425996
hap14ac2	4.06709	5.10621	743	0.8	0.425996
hap14b1	0.211956	5.48447	743	0.04	0.969183
hap14b2	-0.211956	5.48447	743	-0.03	0.969183
hap14ba1	18.0304	8.13044	743	2.22	0.0268809
hap14ba2	-18.0304	8.13044	743	-2.21	0.0268809
hap14bb1	-8.24632	12.4765	743	-0.65	0.508849
hap14bb2	8.24632	12.4765	743	0.66	0.508849
hap14bc1	10.8313	11.4839	743	0.94	0.345899
hap14bc2	-10.8313	11.4839	743	-0.93	0.345899
hap14cc1	-5.10354	11.9492	743	-0.42	0.669428
hap14cc2	5.10354	11.9492	743	0.43	0.669428
hap14e1	-0.942565	6.42936	743	-0.14	0.883485
hap14e2	0.942565	6.42936	743	0.15	0.883485
hap14fb1	5.50114	4.47366	743	1.23	0.219209
hap14fb2	-5.50114	4.47366	743	-1.22	0.219209
hap14fc1	-5.93005	11.8678	743	-0.49	0.617451
hap14fc2	5.93005	11.8678	743	0.5	0.617451
hap14gc1	7.03597	11.9934	743	0.59	0.557614
hap14gc2	-7.03597	11.9934	743	-0.58	0.557614
hap14hb1	2.37718	15.2137	743	0.16	0.875876
hap14hb2	-2.37718	15.2137	743	-0.15	0.875876
hap14hc1	5.37304	11.9562	743	0.45	0.65328
hap14hc2	-5.37304	11.9562	743	-0.44	0.65328
hap14ia1	-3.59972	5.27019	743	-0.67	0.494799
hap14ia2	3.59972	5.27019	743	0.68	0.494799
hap14ib1	13.1832	4.68531	743	2.81	0.0050263
hap14ib2	-13.1832	4.68531	743	-2.8	0.0050263
hap14ic1	8.67111	11.9079	743	0.73	0.466731
hap14ic2	-8.67111	11.9079	743	-0.72	0.466731
hap14j1	8.09185	4.53809	743	1.78	0.0749788
hap14j2	-8.09185	4.53809	743	-1.77	0.0749788
hap14kb1	8.02451	5.61096	743	1.43	0.153095
hap14kb2	-8.02451	5.61096	743	-1.42	0.153095
hap14l1	8.33068	4.53808	743	1.84	0.0667973
hap14l2	-8.33068	4.53808	743	-1.83	0.0667973
hap14la1	27.8099	12.5587	743	2.21	0.0271048
hap14la2	-27.8099	12.5587	743	-2.2	0.0271048
hap14lc1	8.57761	11.1902	743	0.77	0.443606
hap14lc2	-8.57761	11.1902	743	-0.76	0.443606
hap14m1	-1.08997	6.11097	743	-0.17	0.858486
hap14m2	1.08997	6.11097	743	0.18	0.858486
hap14n1	6.63535	4.52037	743	1.47	0.142561
hap14n2	-6.63535	4.52037	743	-1.46	0.142561
hap14mc1	8.57761	11.1902	743	0.77	0.443606
hap14mc2	-8.57761	11.1902	743	-0.76	0.443606
hap14na1	3.37701	4.47331	743	0.75	0.450534
hap14na2	-3.37701	4.47331	743	-0.74	0.450534
hap14nb1	-5.3418	4.7578	743	-1.11	0.261908
hap14nb2	5.3418	4.7578	743	1.12	0.261908
hap14nc1	7.75012	9.84197	743	0.79	0.431266
hap14nc2	-7.75012	9.84197	743	-0.78	0.431266
hap14o1	-8.61397	6.91588	743	-1.24	0.213328
hap14o2	8.61397	6.91588	743	1.25	0.213328
hap14oa1	-0.882257	5.10664	743	-0.16	0.862882
hap14oa2	0.882257	5.10664	743	0.17	0.862882
hap14p1	-29.9383	9.4732	743	-3.15	0.00163991
hap14p2	29.9383	9.4732	743	3.16	0.00163991
hap14pa1	25.947	12.6106	743	2.06	0.0399814
hap14pa2	-25.947	12.6106	743	-2.05	0.0399814
hap14pc1	-3.21088	14.7518	743	-0.21	0.827754
hap14pc2	3.21088	14.7518	743	0.22	0.827754
hap14qa1	-14.7391	9.65372	743	-1.52	0.127241
hap14qa2	14.7391	9.65372	743	1.53	0.127241
hap14qb1	7.7716	13.9335	742	0.56	0.577173
hap14qb2	14.4659	15.796	742	0.92	0.360072
hap14qb3	-22.2375	24.3807	742	-0.9	0.362015
hap14r1	7.31124	6.88828	743	1.06	0.288851
hap14r2	-7.31124	6.88828	743	-1.05	0.288851
hap14rb1	2.9509	4.71183	743	0.63	0.531328
hap14rb2	-2.9509	4.71183	743	-0.62	0.531328
hap14s1	-1.24499	8.03539	743	-0.14	0.876912
hap14s2	1.24499	8.03539	743	0.15	0.876912
hap14sb1	-4.19105	4.54745	743	-0.91	0.357022
hap14sb2	4.19105	4.54745	743	0.92	0.357022
hap14ta1	26.3731	12.6258	743	2.09	0.0370635
hap14ta2	-26.3731	12.6258	743	-2.08	0.0370635
hap14ua1	-0.907742	6.14399	743	-0.14	0.882584
hap14ua2	0.907742	6.14399	743	0.15	0.882584
hap14va1	12.7533	9.68555	743	1.32	0.188333
hap14va2	-12.7533	9.68555	743	-1.31	0.188333
hap14vb1	5.25958	5.2215	743	1.01	0.314122
hap14vb2	-5.25958	5.2215	743	-1	0.314122
hap14vc1	-4.06033	4.65959	743	-0.86	0.383822
hap14vc2	4.06033	4.65959	743	0.87	0.383822
hap14wa1	27.3633	12.4994	743	2.19	0.0288958
hap14wa2	-27.3633	12.4994	743	-2.18	0.0288958
hap14wb1	3.52452	12.2782	743	0.29	0.77415
hap14wb2	-3.52452	12.2782	743	-0.28	0.77415
hap14ya1	-26.9318	12.6089	743	-2.13	0.0330116
hap14ya2	26.9318	12.6089	743	2.14	0.0330116
hap14z1	9.41297	4.77432	743	1.97	0.0490278
hap14z2	-9.41297	4.77432	743	-1.96	0.0490278
hap14za1	23.3224	13.4316	743	1.74	0.082911
hap14za2	-23.3224	13.4316	743	-1.73	0.082911
hap14zb1	8.91775	11.6365	743	0.77	0.443706
hap14zb2	-8.91775	11.6365	743	-0.76	0.443706
hap14zc1	0.603167	4.46813	743	0.13	0.892654
hap14zc2	-0.603167	4.46813	743	-0.12	0.892654
hap14cax1	-28.6161	16.4019	743	-1.73	0.0814532
hap14cax2	28.6161	16.4019	743	1.74	0.0814532
hap14eax1	-24.712	12.1922	743	-2.02	0.043032
hap14eax2	24.712	12.1922	743	2.03	0.043032
hap14gax1	-26.7138	12.2928	743	-2.16	0.0300867
hap14gax2	26.7138	12.2928	743	2.17	0.0300867
hap14gbx1	-3.60921	13.4001	743	-0.26	0.787741
hap14gbx2	3.60921	13.4001	743	0.27	0.787741
hap14jcx1	5.04633	10.8413	743	0.47	0.64173
hap14jcx2	-5.04633	10.8413	743	-0.46	0.64173
hap14max1	27.8099	12.5587	743	2.21	0.0271048
hap14max2	-27.8099	12.5587	743	-2.2	0.0271048
hap14qcx1	17.2786	13.2416	743	1.3	0.192341
hap14qcx2	-17.2786	13.2416	743	-1.29	0.192341
hap14qcxx1	17.2786	13.2416	743	1.3	0.192341
hap14qcxx2	-17.2786	13.2416	743	-1.29	0.192341
hap14qcxxx	-0.874202	4.50611	743	-0.18	0.846226
hap14qcxxx	0.874202	4.50611	743	0.19	0.846226
hap14sa10x	13.6344	12.1273	743	1.12	0.261261
hap14sa10x	-13.6344	12.1273	743	-1.11	0.261261
hap14sa11x	-2.95418	12.1653	743	-0.23	0.808199
hap14sa11x	2.95418	12.1653	743	0.24	0.808199
hap14sa12x	26.3731	12.6258	743	2.09	0.0370635
hap14sa12x	-26.3731	12.6258	743	-2.08	0.0370635
hap14sa13x	-25.9306	12.6741	743	-2.04	0.0411127
hap14sa13x	25.9306	12.6741	743	2.05	0.0411127
hap14sa4x1	27.3399	12.6116	743	2.17	0.0304873
hap14sa4x2	-27.3399	12.6116	743	-2.16	0.0304873
hap14sa5x1	-24.8053	12.6231	743	-1.96	0.0497787
hap14sa5x2	24.8053	12.6231	743	1.97	0.0497787
hap14sa6x1	25.9306	12.6741	743	2.05	0.0411127
hap14sa6x2	-25.9306	12.6741	743	-2.04	0.0411127
hap14sa7x1	-25.9306	12.6741	743	-2.04	0.0411127
hap14sa7x2	25.9306	12.6741	743	2.05	0.0411127
hap14sa8x1	25.9306	12.6741	743	2.05	0.0411127
hap14sa8x2	-25.9306	12.6741	743	-2.04	0.0411127
hap14sa9x1	15.9978	11.9439	743	1.34	0.180847
hap14sa9x2	-15.9978	11.9439	743	-1.33	0.180847
hap14sax1	-26.1839	12.4829	743	-2.09	0.0362786
hap14sax2	26.1839	12.4829	743	2.1	0.0362786
hap14saxx1	23.8695	12.6144	743	1.89	0.0588462
hap14saxx2	-23.8695	12.6144	743	-1.88	0.0588462
hap14saxxx	25.947	12.6106	743	2.06	0.0399814
hap14saxxx	-25.947	12.6106	743	-2.05	0.0399814
hap14xax1	26.9193	12.3754	743	2.18	0.0299281
hap14xax2	-26.9193	12.3754	743	-2.17	0.0299281
hap14xaxx1	-3.64918	14.4572	743	-0.24	0.800792
hap14xaxx2	3.64918	14.4572	743	0.25	0.800792
hap14a1	-4.21067	9.974	742	-0.41	0.673027
hap14a2	11.8262	10.9286	742	1.08	0.279542
hap14a3	-7.61558	14.357	742	-0.52	0.595962
hap14cb1	22.712	13.7424	742	1.65	0.0988169
hap14cb2	5.09283	14.974	742	0.34	0.733869
hap14cb3	-27.8048	24.5975	742	-1.12	0.258677
hap14d1	-24.176	11.3928	742	-2.11	0.0341648
hap14d2	-10.4148	14.9726	742	-0.69	0.486905
hap14d3	34.5908	17.9108	742	1.93	0.0538291
hap14da1	-13.0218	12.5988	742	-1.02	0.301672
hap14da2	-47.1374	17.3479	742	-2.71	0.00673756
hap14da3	60.1591	20.0579	742	3	0.00279682
hap14db1	27.6068	13.9556	742	1.98	0.0482765
hap14db2	-1.76989	14.1354	742	-0.12	0.900391
hap14db3	-25.8369	24.3435	742	-1.05	0.288877
hap14dc1	1.232	13.6937	742	0.09	0.928337
hap14dc2	-9.62057	14.8187	742	-0.64	0.516399
hap14dc3	8.38857	23.9183	742	0.35	0.7259
hap14ea1	-7.83445	12.9543	742	-0.59	0.545513
hap14ea2	-27.1984	13.0898	742	-2.07	0.0380673
hap14ea3	35.0329	21.8478	742	1.6	0.10925
hap14f1	-6.90193	9.72264	742	-0.7	0.478
hap14f2	6.45443	10.0109	742	0.64	0.519294
hap14f3	0.447503	14.0942	742	0.03	0.974679
hap14fa1	-9.05644	10.9796	742	-0.81	0.409727
hap14fa2	2.11852	11.7727	742	0.18	0.857239
hap14fa3	6.93791	17.0965	742	0.41	0.685
hap14g1	-27.4806	12.1216	742	-2.26	0.0236724
hap14g2	-22.4503	16.312	742	-1.37	0.169144
hap14g3	49.9309	19.3606	742	2.58	0.0101002
hap14h1	11.1515	9.49632	742	1.17	0.240652
hap14h2	-9.43474	9.7243	742	-0.96	0.332252
hap14h3	-1.71679	10.7903	742	-0.15	0.87363
hap14ha1	-26.0377	14.3889	742	-1.8	0.0707679
hap14ha2	-9.90191	20.9784	742	-0.46	0.637063
hap14ha3	35.9396	23.0121	742	1.56	0.118768
hap14i1	-11.1758	11.0357	742	-1	0.311536
hap14i2	-34.6335	11.5042	742	-3	0.00269668
hap14i3	45.8093	17.4686	742	2.62	0.00891082
hap14jb1	5.83145	10.9747	742	0.53	0.595332
hap14jb2	-17.3382	13.4626	742	-1.28	0.198189
hap14jb3	11.5067	17.2639	742	0.67	0.505285
hap14k1	-34.5924	13.8658	742	-2.48	0.0128193
hap14k2	71.4112	20.6512	742	3.46	0.000575289
hap14k3	-36.8187	20.5136	742	-1.78	0.0730859
hap14ma1	15.278	10.0346	742	1.52	0.128299
hap14ma2	6.14247	10.1134	742	0.61	0.543797
hap14ma3	-21.4205	14.4037	742	-1.48	0.137399
hap14mb1	-17.3794	9.48898	742	-1.82	0.0674222
hap14mb2	4.80362	9.81848	742	0.49	0.624814
hap14mb3	12.5757	11.1257	742	1.13	0.258701
hap14oc1	-14.5439	9.53851	742	-1.51	0.127746
hap14oc2	3.84734	9.67027	742	0.4	0.690853
hap14oc3	10.6966	9.73821	742	1.1	0.272382
hap14pb1	-2.75811	12.0233	742	-0.22	0.818624
hap14pb2	5.44155	14.0618	742	0.39	0.698887
hap14pb3	-2.68344	19.733	742	-0.13	0.891868
hap14qb1	7.7716	13.9335	742	0.56	0.577173
hap14qb2	14.4659	15.796	742	0.92	0.360072
hap14qb3	-22.2375	24.3807	742	-0.9	0.362015
hap14ra1	-10.4409	16.3822	742	-0.63	0.524106
hap14ra2	40.8597	22.9684	742	1.78	0.0756571
hap14ra3	-30.4189	27.0869	742	-1.11	0.261796
hap14tb1	-3.64036	9.45063	742	-0.38	0.700202
hap14tb2	-3.86331	10.4143	742	-0.36	0.710771
hap14tb3	7.50366	11.3577	742	0.66	0.509029
hap14u1	-21.8432	11.2046	742	-1.94	0.0516151
hap14u2	-44.5622	13.5822	742	-3.27	0.00108304
hap14u3	66.4054	18.4249	742	3.6	0.000334148
hap14uc1	-20.9001	11.619	742	-1.79	0.072457
hap14uc2	3.0921	12.4186	742	0.25	0.803438
hap14uc3	17.808	19.0211	742	0.94	0.349462
hap14x1	-36.823	10.9326	742	-3.36	0.000795744
hap14x2	-10.4148	14.9636	742	-0.69	0.486643
hap14x3	47.2378	16.8496	742	2.8	0.00518724
hap14xb1	-6.41331	10.6928	742	-0.59	0.548836
hap14xb2	12.0061	12.7216	742	0.94	0.345598
hap14xb3	-5.59284	16.1909	742	-0.34	0.729869
hap14yc1	2.04703	10.0645	742	0.2	0.838885
hap14yc2	0.899859	10.4039	742	0.09	0.931098
hap14yc3	-2.94689	14.6764	742	-0.19	0.840917
hap14c1	-31.0235	18.571	741	-1.66	0.0952359
hap14c2	-26.8481	29.951	741	-0.89	0.37033
hap14c3	49.7325	34.3073	741	1.45	0.147588
hap14c4	8.13906	32.7652	741	0.25	0.80389
hap14ga1	-21.9126	17.5863	741	-1.24	0.213157
hap14ga2	-26.1749	17.0022	741	-1.53	0.124109
hap14ga3	-13.679	29.3446	741	-0.46	0.641245
hap14ga4	61.7665	32.6563	741	1.89	0.0589594
hap14ja1	-47.0397	21.3759	741	-2.19	0.0280726
hap14ja2	-49.859	25.5246	741	-1.94	0.0511517
hap14ja3	4.55822	27.3481	741	0.17	0.867672
hap14ja4	92.3405	53.7651	741	1.72	0.0863095
hap14jc1	2.01674	14.5779	741	0.14	0.890007
hap14jc2	8.94555	18.601	741	0.48	0.630717
hap14jc3	-33.9288	20.7364	741	-1.63	0.102224
hap14jc4	22.9665	27.0777	741	0.85	0.396616
hap14kc1	18.7837	20.7857	741	0.9	0.366457
hap14kc2	16.746	22.9899	741	0.73	0.466596
hap14kc3	-12.12	34.4653	741	-0.34	0.725196
hap14kc4	-23.4097	48.1155	741	-0.48	0.626734
hap14lb1	22.5757	29.8559	741	0.76	0.449796
hap14lb2	26.413	32.9637	741	0.8	0.423229
hap14lb3	-37.4261	33.6568	741	-1.1	0.266502
hap14lb4	-11.5626	82.2877	741	-0.13	0.888292
hap14ob1	-17.4252	18.2579	741	-0.94	0.340198
hap14ob2	-11.1352	20.0414	741	-0.55	0.578644
hap14ob3	-58.5704	22.7338	741	-2.57	0.0101772
hap14ob4	87.1308	43.5088	741	2	0.0455838
hap14rc1	24.3916	19.4687	741	1.25	0.210649
hap14rc2	10.5584	21.1716	741	0.5	0.618136
hap14rc3	2.68132	35.4089	741	0.08	0.939659
hap14rc4	-37.6313	41.7273	741	-0.89	0.367435
hap14xa1	-16.7509	15.5835	741	-1.06	0.282762
hap14xa2	-12.9853	17.1756	741	-0.75	0.449871
hap14xa3	-1.36483	20.6408	741	-0.06	0.947298
hap14xa4	31.101	30.0255	741	1.04	0.300624
hap14xc1	-28.6488	22.1344	741	-1.28	0.195961
hap14xc2	-5.23441	23.5983	741	-0.21	0.824521
hap14xc3	-19.3499	38.2765	741	-0.5	0.613337
hap14xc4	53.2331	52.2974	741	1.02	0.309061
hap14yb1	14.3041	15.5148	741	0.92	0.356846
hap14yb2	-42.0389	16.6103	741	-2.52	0.0115829
hap14yb3	8.0153	18.2415	741	0.44	0.660501
hap14yb4	19.7195	29.7595	741	0.66	0.507773
hap14aa1	-51.4039	21.1313	740	-2.42	0.0152269
hap14aa2	-35.384	26.5058	740	-1.32	0.182302
hap14aa3	100.34	43.2502	740	2.32	0.0206122
hap14aa4	-7.98267	42.796	740	-0.18	0.852082
hap14aa5	-5.5697	42.5383	740	-0.12	0.895863
hap14ca1	-56.5365	29.7555	740	-1.89	0.0578173
hap14ca2	-28.9987	31.2782	740	-0.92	0.354165
hap14ca3	84.6038	47.6098	740	1.78	0.0759753
hap14ca4	31.8039	76.5208	740	0.42	0.677806
hap14ca5	-30.8725	72.2748	740	-0.42	0.669391
hap14q1	-20.6044	23.9125	740	-0.85	0.389154
hap14q2	-8.74664	24.7754	740	-0.34	0.724161
hap14q3	-57.7469	40.3046	740	-1.42	0.152348
hap14q4	135.061	44.762	740	3.02	0.00263778
hap14q5	-47.9628	59.7923	740	-0.79	0.42272
hap14sc1	17.6601	25.3547	740	0.7	0.486319
hap14sc2	-11.0242	25.3088	740	-0.43	0.663263
hap14sc3	12.0048	37.4677	740	0.32	0.748753
hap14sc4	-35.2537	54.0126	740	-0.64	0.514156
hap14sc5	16.6131	57.7045	740	0.29	0.773505
hap14v1	-46.9714	22.7827	740	-2.05	0.0395838
hap14v2	-77.8604	36.0487	740	-2.15	0.0311035
hap14v3	-11.7412	36.6351	740	-0.31	0.748686
hap14v4	100.918	43.5351	740	2.32	0.0207162
hap14v5	35.6549	52.147	740	0.68	0.494354
hap14sa1	-27.3036	27.655	739	-0.98	0.323823
hap14sa2	-3.15927	30.6137	739	-0.09	0.917834
hap14sa3	-9.89924	37.914	739	-0.25	0.79409
hap14sa4	137.57	65.5797	739	2.1	0.0362659
hap14sa5	2.59087	67.5956	739	0.04	0.969436
hap14sa6	-99.7988	59.4339	739	-1.67	0.0935444
hap14t1	-11.1768	26.684	739	-0.41	0.675442
hap14t2	-54.3057	26.9524	739	-2	0.0442797
hap14t3	20.3742	40.5824	739	0.5	0.615784
hap14t4	-77.3442	50.4151	739	-1.52	0.125421
hap14t5	156.214	53.9514	739	2.9	0.00389778
hap14t6	-33.7613	63.3838	739	-0.52	0.594437
hap14ub1	18.7032	24.2484	739	0.77	0.440765
hap14ub2	-115.915	30.6226	739	-3.78	0.000165981
hap14ub3	4.74552	33.2824	739	0.14	0.886658
hap14ub4	12.1575	40.3939	739	0.3	0.763519
hap14ub5	2.92215	52.3997	739	0.06	0.955543
hap14ub6	77.3867	50.7747	739	1.52	0.127907
hap14eb1	-7.19325	37.9575	738	-0.18	0.849747
hap14eb2	1.13882	39.6097	738	0.03	0.977071
hap14eb3	61.1035	40.911	738	1.49	0.135715
hap14eb4	29.8695	45.6222	738	0.65	0.512856
hap14eb5	-57.5753	67.1631	738	-0.85	0.391587
hap14eb6	28.3414	117.399	738	0.24	0.809303
hap14eb7	-55.6847	112.154	738	-0.49	0.619689
hap14gb1	41.5591	37.1712	738	1.12	0.263911
hap14gb2	41.1621	46.6304	738	0.88	0.377669
hap14gb3	44.6031	48.4077	738	0.92	0.35714
hap14gb4	-79.2653	52.4885	738	-1.5	0.131434
hap14gb5	35.2348	94.1909	738	0.37	0.708454
hap14gb6	41.7415	104.904	738	0.4	0.690816
hap14gb7	-125.035	117.234	738	-1.06	0.286524
hap14tc1	-26.7643	39.6767	737	-0.66	0.500167
hap14tc2	54.0946	41.4468	737	1.31	0.192246
hap14tc3	-5.91324	49.5018	737	-0.11	0.904947
hap14tc4	117.705	73.0004	737	1.61	0.107307
hap14tc5	51.0245	85.4973	737	0.6	0.550827
hap14tc6	-57.5324	93.7604	737	-0.6	0.539662
hap14tc7	-109.963	117.819	737	-0.92	0.35096
hap14tc8	-22.6504	95.2016	737	-0.23	0.812009
hap14wc1	-18.7382	41.5707	737	-0.44	0.652299
hap14wc2	62.9767	41.7717	737	1.51	0.132075
hap14wc3	-32.1201	44.8834	737	-0.71	0.474444
hap14wc4	-6.37334	46.8016	737	-0.13	0.891718
hap14wc5	80.857	69.0001	737	1.17	0.241641
hap14wc6	-68.7353	90.8726	737	-0.75	0.449655
hap14wc7	-54.3736	93.0513	737	-0.57	0.559171
hap14wc8	36.5069	93.3501	737	0.39	0.695855
hap14qc1	59.0273	44.7103	736	1.32	0.187173
hap14qc2	113.094	49.8668	736	2.27	0.023623
hap14qc3	158.247	56.5716	736	2.8	0.00528784
hap14qc4	96.1208	63.2558	736	1.52	0.129051
hap14qc5	40.003	98.0582	736	0.41	0.683428
hap14qc6	-73.1968	115.451	736	-0.62	0.526272
hap14qc7	40.9179	122.214	736	0.33	0.737867
hap14qc8	-307.787	129.809	736	-2.36	0.0179925
hap14qc9	-126.427	108.924	736	-1.15	0.246147
hap15a1	0.251719	4.6575	743	0.05	0.956913
hap15a2	-0.251719	4.6575	743	-0.04	0.956913
hap15c1	-2.26598	4.61085	743	-0.48	0.623257
hap15c2	2.26598	4.61085	743	0.49	0.623257
hap15f1	6.81585	8.00002	743	0.85	0.394501
hap15f2	-6.81585	8.00002	743	-0.84	0.394501
hap15g1	3.02399	4.59821	743	0.66	0.51097
hap15g2	-3.02399	4.59821	743	-0.65	0.51097
hap15h1	6.06288	5.07849	743	1.19	0.232923
hap15h2	-6.06288	5.07849	743	-1.18	0.232923
hap15i1	-2.13078	13.7726	743	-0.14	0.87709
hap15i2	2.13078	13.7726	743	0.15	0.87709
hap15j1	-0.205479	4.80772	743	-0.03	0.965921
hap15j2	0.205479	4.80772	743	0.04	0.965921
hap15l1	-5.89782	8.4725	743	-0.69	0.486576
hap15l2	5.89782	8.4725	743	0.7	0.486576
hap15b1	5.69112	9.60607	742	0.59	0.55373
hap15b2	-33.8924	10.7919	742	-3.13	0.00175325
hap15b3	28.2013	13.8037	742	2.04	0.0414034
hap15d1	-0.439894	9.52438	742	-0.04	0.963174
hap15d2	-0.279786	9.65255	742	-0.02	0.976884
hap15d3	0.71968	12.2315	742	0.06	0.953097
hap15e1	2.28876	9.23684	742	0.25	0.804369
hap15e2	8.88458	9.44974	742	0.94	0.347425
hap15e3	-11.1733	9.92834	742	-1.12	0.260784
hap16aa1	-0.321671	5.33927	743	-0.05	0.951976
hap16aa2	0.321671	5.33927	743	0.06	0.951976
hap16a1	13.1943	16.1374	741	0.82	0.413834
hap16a2	4.97711	16.4365	741	0.3	0.76212
hap16a3	-3.12612	20.2906	741	-0.14	0.877598
hap16a4	-15.0453	31.5461	741	-0.47	0.633551
hap16ab1	6.26899	17.035	742	0.37	0.712974
hap16ab2	8.80585	16.7923	742	0.52	0.600158
hap16ab3	-15.0748	30.9613	742	-0.48	0.626478
hap16ac1	-14.2351	13.2924	742	-1.06	0.284556
hap16ac2	-2.90322	15.3019	742	-0.18	0.849573
hap16ac3	17.1383	23.2697	742	0.74	0.461656
hap16b1	-9.28787	9.15804	742	-1	0.310829
hap16b2	3.11018	11.054	742	0.28	0.778511
hap16b3	6.17769	11.6281	742	0.53	0.595388
hap16ba1	-2.32363	5.63604	743	-0.4	0.680253
hap16ba2	2.32363	5.63604	743	0.41	0.680253
hap16bb1	2.55783	14.8728	741	0.17	0.863499
hap16bb2	14.9594	14.4517	741	1.04	0.300946
hap16bb3	-17.9863	17.1103	741	-1.04	0.293512
hap16bb4	0.469072	19.3549	741	0.02	0.980671
hap16bc1	-13.5788	9.99409	742	-1.35	0.174661
hap16bc2	-14.8681	12.8346	742	-1.15	0.247059
hap16bc3	28.4469	13.9862	742	2.03	0.0423145
hap16c1	11.5937	15.4067	741	0.75	0.451984
hap16c2	-4.72406	16.9861	741	-0.27	0.781003
hap16c3	22.2229	22.0033	741	1.01	0.312835
hap16c4	-29.0925	27.4284	741	-1.05	0.289185
hap16ca1	0.235869	4.53276	743	0.05	0.958513
hap16ca2	-0.235869	4.53276	743	-0.04	0.958513
hap16cb1	-3.14701	4.59414	743	-0.68	0.493555
hap16cb2	3.14701	4.59414	743	0.69	0.493555
hap16cc1	8.00109	9.35296	742	0.86	0.392572
hap16cc2	13.2629	11.4833	742	1.15	0.248474
hap16cc3	-21.2639	12.5828	742	-1.68	0.0914631
hap16d1	23.8866	28.9558	739	0.82	0.409676
hap16d2	11.8631	31.2946	739	0.38	0.704739
hap16d3	39.1017	35.291	739	1.11	0.268231
hap16d4	59.939	40.1378	739	1.49	0.135778
hap16d5	-55.1575	59.4828	739	-0.92	0.354082
hap16d6	-79.6329	83.4522	739	-0.94	0.340277
hap16da1	-7.23646	4.65467	743	-1.54	0.120451
hap16da2	7.23646	4.65467	743	1.55	0.120451
hap16db1	10.8808	15.4895	741	0.7	0.482613
hap16db2	3.31191	17.2303	741	0.19	0.847627
hap16db3	-24.2814	17.9505	741	-1.34	0.176568
hap16db4	10.0887	29.4465	741	0.34	0.731988
hap16dc1	-3.3581	11.2051	743	-0.29	0.764495
hap16dc2	3.3581	11.2051	743	0.3	0.764495
hap16e1	20.3005	9.19529	742	2.21	0.0275701
hap16e2	0.919467	10.3506	742	0.09	0.929239
hap16e3	-21.22	12.0082	742	-1.76	0.07762
hap16ea1	12.5796	9.89859	742	1.27	0.204181
hap16ea2	-18.8747	12.0048	742	-1.56	0.116316
hap16ea3	6.29508	14.3033	742	0.44	0.659982
hap16eb1	-1.1046	4.64146	743	-0.23	0.811957
hap16eb2	1.1046	4.64146	743	0.24	0.811957
hap16ec1	5.86071	9.68035	743	0.61	0.545082
hap16ec2	-5.86071	9.68035	743	-0.6	0.545082
hap16f1	4.46541	10.4305	743	0.43	0.668694
hap16f2	-4.46541	10.4305	743	-0.42	0.668694
hap16fa1	32.8002	21.3871	742	1.53	0.125542
hap16fa2	-2.61371	23.1657	742	-0.1	0.910198
hap16fa3	-30.1865	41.4234	742	-0.72	0.466396
hap16fb1	26.5487	13.2172	743	2.01	0.0449357
hap16fb2	-26.5487	13.2172	743	-2	0.0449357
hap16fc1	-12.9272	7.72784	743	-1.66	0.0947869
hap16fc2	12.9272	7.72784	743	1.67	0.0947869
hap16g1	-52.6628	20.1207	740	-2.61	0.00904275
hap16g2	-26.4448	22.6558	740	-1.16	0.243489
hap16g3	36.55	30.3083	740	1.21	0.228226
hap16g4	32.7517	39.0746	740	0.84	0.402198
hap16g5	9.80582	38.8417	740	0.25	0.800759
hap16ga1	5.82206	21.1422	741	0.28	0.783104
hap16ga2	3.53212	22.6245	741	0.16	0.875981
hap16ga3	-40.1884	23.7181	741	-1.68	0.0906063
hap16ga4	30.8342	53.2853	741	0.58	0.562992
hap16gb1	2.16482	4.97191	743	0.44	0.663392
hap16gb2	-2.16482	4.97191	743	-0.43	0.663392
hap16gc1	-20.8677	13.7392	742	-1.51	0.129228
hap16gc2	16.7443	18.0645	742	0.93	0.354271
hap16gc3	4.12335	21.8341	742	0.19	0.850263
hap16h1	6.85959	6.37982	743	1.08	0.282633
hap16h2	-6.85959	6.37982	743	-1.07	0.282633
hap16ha1	3.5456	4.47327	743	0.79	0.428252
hap16ha2	-3.5456	4.47327	743	-0.78	0.428252
hap16hb1	14.5315	20.3326	740	0.71	0.475026
hap16hb2	-0.976431	21.3574	740	-0.04	0.963547
hap16hb3	26.3359	30.7183	740	0.86	0.391537
hap16hb4	-13.9745	34.6236	740	-0.39	0.686614
hap16hb5	-25.9164	37.7113	740	-0.68	0.492151
hap16hc1	-21.8191	9.99466	742	-2.17	0.029343
hap16hc2	6.95938	11.7382	742	0.59	0.55344
hap16hc3	14.8597	15.1027	742	0.98	0.32548
hap16i1	-5.51922	4.49323	743	-1.22	0.219708
hap16i2	5.51922	4.49323	743	1.23	0.219708
hap16ia1	27.3403	10.3982	742	2.63	0.00873273
hap16ia2	3.42975	9.87288	742	0.35	0.728396
hap16ia3	-30.7701	14.1835	742	-2.16	0.0303674
hap16ib1	-1.73081	4.70299	743	-0.36	0.712961
hap16ib2	1.73081	4.70299	743	0.37	0.712961
hap16ic1	11.095	5.53489	743	2	0.0453725
hap16ic2	-11.095	5.53489	743	-1.99	0.0453725
hap16j1	-11.4374	12.4907	742	-0.91	0.360134
hap16j2	29.9091	14.1526	742	2.11	0.0349063
hap16j3	-18.4717	20.88	742	-0.87	0.376628
hap16ja1	-24.0125	11.5236	743	-2.07	0.0375221
hap16ja2	24.0125	11.5236	743	2.08	0.0375221
hap16jb1	-4.20063	4.86754	743	-0.85	0.388422
hap16jb2	4.20063	4.86754	743	0.86	0.388422
hap16jc1	-18.0658	27.5808	738	-0.65	0.512664
hap16jc2	-119.578	45.1731	738	-2.64	0.00829128
hap16jc3	55.069	44.3902	738	1.24	0.21516
hap16jc4	-95.5179	51.3268	738	-1.85	0.063145
hap16jc5	-78.7045	56.9129	738	-1.37	0.167116
hap16jc6	49.6128	61.1468	738	0.81	0.417413
hap16jc7	207.185	59.5146	738	3.48	0.000528453
hap16k1	19.1973	25.5204	739	0.75	0.45215
hap16k2	26.7919	31.3803	739	0.85	0.393504
hap16k3	-18.2323	31.1672	739	-0.57	0.558738
hap16k4	82.8654	36.9467	739	2.24	0.0252031
hap16k5	48.2178	43.2384	739	1.12	0.265144
hap16k6	-158.84	63.0315	739	-2.51	0.0119448
hap16ka1	-9.55926	52.7978	735	-0.17	0.856375
hap16ka2	-1.18032	56.0206	735	-0.01	0.983196
hap16ka3	-24.9286	59.7197	735	-0.41	0.676489
hap16ka4	173.5	85.2303	735	2.04	0.0421427
hap16ka5	166.888	106.101	735	1.57	0.116168
hap16ka6	9.23244	110.886	735	0.08	0.933667
hap16ka7	-74.408	123	735	-0.59	0.545402
hap16ka8	-422.957	150.493	735	-2.8	0.00507847
hap16ka9	-5.51978	113.217	735	-0.04	0.961129
hap16ka10	-5.07094	126.269	735	-0.03	0.967977
hap16kb1	-2.52713	4.58555	743	-0.54	0.581726
hap16kb2	2.52713	4.58555	743	0.55	0.581726
hap16kc1	-19.2422	15.1954	741	-1.26	0.205799
hap16kc2	-27.9854	18.0778	741	-1.54	0.122037
hap16kc3	-56.2382	20.7453	741	-2.7	0.00686557
hap16kc4	103.466	29.6901	741	3.48	0.000521354
hap16l1	-1.90261	4.54023	743	-0.41	0.675297
hap16l2	1.90261	4.54023	743	0.42	0.675297
hap16la1	-5.59894	5.19512	743	-1.07	0.281503
hap16la2	5.59894	5.19512	743	1.08	0.281503
hap16lb1	-4.56716	5.43482	743	-0.83	0.400982
hap16lb2	4.56716	5.43482	743	0.84	0.400982
hap16lc1	-16.5193	15.4988	741	-1.06	0.286843
hap16lc2	-14.7703	18.5367	741	-0.79	0.425813
hap16lc3	-64.604	24.6625	741	-2.61	0.00898546
hap16lc4	95.8936	28.874	741	3.32	0.00094057
hap16m1	-13.2103	14.0798	741	-0.93	0.348427
hap16m2	24.4602	16.2695	741	1.5	0.133151
hap16m3	28.0753	17.5029	741	1.6	0.109132
hap16m4	-39.3253	21.697	741	-1.8	0.0703173
hap16ma1	12.9199	12.2022	742	1.06	0.290028
hap16ma2	0.492678	12.4224	742	0.04	0.968374
hap16ma3	-13.4126	20.0912	742	-0.66	0.504605
hap16mb1	-5.56459	5.1001	743	-1.08	0.275594
hap16mb2	5.56459	5.1001	743	1.09	0.275594
hap16mc1	-0.16222	4.65792	743	-0.02	0.972227
hap16mc2	0.16222	4.65792	743	0.03	0.972227
hap16n1	3.76088	4.59093	743	0.82	0.412936
hap16n2	-3.76088	4.59093	743	-0.81	0.412936
hap16na1	-8.29725	4.68856	743	-1.76	0.0771902
hap16na2	8.29725	4.68856	743	1.77	0.0771902
hap16nb1	-4.5622	5.58282	743	-0.81	0.414084
hap16nb2	4.5622	5.58282	743	0.82	0.414084
hap16nc1	1.86514	9.83968	742	0.19	0.849711
hap16nc2	21.3022	11.4957	742	1.85	0.0642715
hap16nc3	-23.1674	14.1193	742	-1.63	0.101256
hap16o1	2.55801	9.57001	742	0.27	0.789316
hap16o2	-7.3438	9.79287	742	-0.74	0.453545
hap16o3	4.78578	12.3507	742	0.39	0.698504
hap16oa1	-11.8362	15.6396	741	-0.75	0.449405
hap16oa2	12.0326	16.1962	741	0.74	0.457764
hap16oa3	20.0371	23.536	741	0.85	0.394857
hap16oa4	-20.2335	28.0027	741	-0.71	0.470181
hap16ob1	-12.9564	16.6484	741	-0.77	0.436679
hap16ob2	10.9837	20.8506	741	0.53	0.598502
hap16ob3	-34.3532	25.1506	741	-1.36	0.172386
hap16ob4	36.3259	35.4384	741	1.03	0.305677
hap16oc1	1.04759	32.8748	737	0.03	0.974587
hap16oc2	25.2175	56.3384	737	0.45	0.654569
hap16oc3	-46.7352	61.5271	737	-0.75	0.447744
hap16oc4	-71.8273	69.5595	737	-1.02	0.302129
hap16oc5	281.467	73.7576	737	3.82	0.000146952
hap16oc6	-36.7493	75.711	737	-0.48	0.627544
hap16oc7	-171.107	75.5588	737	-2.25	0.0238301
hap16oc8	18.6868	80.7152	737	0.23	0.816979
hap16p1	-1.65699	4.47609	743	-0.36	0.711349
hap16p2	1.65699	4.47609	743	0.37	0.711349
hap16pa1	48.2371	17.413	741	2.77	0.00574276
hap16pa2	33.0251	18.7878	741	1.76	0.0791956
hap16pa3	26.3177	19.3744	741	1.36	0.174758
hap16pa4	-107.58	38.7088	741	-2.77	0.00558715
hap16pb1	4.18424	19.6492	742	0.21	0.831427
hap16pb2	19.6402	20.6858	742	0.95	0.342698
hap16pb3	-23.8245	37.0815	742	-0.63	0.520754
hap16pc1	-11.7561	9.26592	742	-1.26	0.20493
hap16pc2	12.9499	11.5515	742	1.12	0.262626
hap16pc3	-1.19381	11.9708	742	-0.09	0.920588
hap16q1	5.63508	7.01741	743	0.8	0.422224
hap16q2	-5.63508	7.01741	743	-0.79	0.422224
hap16qa1	-0.862354	33.2453	738	-0.02	0.979313
hap16qa2	21.7401	31.8603	738	0.68	0.495228
hap16qa3	-20.466	57.0429	738	-0.35	0.71986
hap16qa4	-116.445	61.5629	738	-1.88	0.0589521
hap16qa5	153.368	65.4707	738	2.34	0.0194176
hap16qa6	4.46652	64.0194	738	0.07	0.944397
hap16qa7	-41.8017	71.8178	738	-0.57	0.560709
hap16qb1	1.56676	9.36585	742	0.17	0.867192
hap16qb2	14.3398	10.2395	742	1.4	0.1618
hap16qb3	-15.9066	12.425	742	-1.27	0.20087
hap16qc1	5.69204	4.95832	743	1.15	0.251347
hap16qc2	-5.69204	4.95832	743	-1.14	0.251347
hap16r1	2.15781	4.85037	743	0.44	0.65654
hap16r2	-2.15781	4.85037	743	-0.43	0.65654
hap16ra1	8.60422	4.91878	743	1.75	0.0806591
hap16ra2	-8.60422	4.91878	743	-1.74	0.0806591
hap16rb1	0.334309	14.0952	741	0.02	0.981084
hap16rb2	-22.3955	16.5916	741	-1.34	0.17749
hap16rb3	-12.2408	16.8839	741	-0.71	0.468683
hap16rb4	34.302	20.5651	741	1.67	0.0957434
hap16rc1	-24.6465	29.7811	738	-0.82	0.408171
hap16rc2	2.17251	32.9059	738	0.07	0.947378
hap16rc3	110.023	46.3809	738	2.37	0.0179397
hap16rc4	8.94097	47.6862	738	0.19	0.851323
hap16rc5	-14.907	51.2654	738	-0.28	0.771301
hap16rc6	-85.2155	53.3546	738	-1.59	0.11066
hap16rc7	3.63229	59.2292	738	0.06	0.951116
hap16s1	-18.9277	9.92471	742	-1.9	0.0568898
hap16s2	-0.813837	10.2557	742	-0.07	0.936772
hap16s3	19.7415	14.2305	742	1.39	0.165775
hap16sa1	-17.5776	8.89088	742	-1.97	0.0484067
hap16sa2	-10.7774	10.2373	742	-1.04	0.292795
hap16sa3	28.355	10.9975	742	2.58	0.0101197
hap16sb1	3.89204	8.91219	743	0.44	0.662449
hap16sb2	-3.89204	8.91219	743	-0.43	0.662449
hap16sc1	-17.4727	14.0289	741	-1.24	0.213348
hap16sc2	25.3531	16.5431	741	1.53	0.125814
hap16sc3	-6.38933	16.9196	741	-0.37	0.705814
hap16sc4	-1.49102	20.8998	741	-0.06	0.943145
hap16t1	12.3853	4.98243	743	2.49	0.0131452
hap16t2	-12.3853	4.98243	743	-2.48	0.0131452
hap16ta1	0.112985	7.47708	743	0.02	0.987948
hap16ta2	-0.112985	7.47708	743	-0.01	0.987948
hap16tb1	-1.2401	4.49644	743	-0.27	0.782782
hap16tb2	1.2401	4.49644	743	0.28	0.782782
hap16tc1	-15.0972	11.3012	743	-1.33	0.181993
hap16tc2	15.0972	11.3012	743	1.34	0.181993
hap16u1	-0.743746	4.47005	743	-0.16	0.8679
hap16u2	0.743746	4.47005	743	0.17	0.8679
hap16ua1	-5.55846	6.26275	743	-0.88	0.375074
hap16ua2	5.55846	6.26275	743	0.89	0.375074
hap16ub1	-4.27331	4.44335	743	-0.95	0.336497
hap16ub2	4.27331	4.44335	743	0.96	0.336497
hap16uc1	-2.00173	8.93609	743	-0.21	0.822815
hap16uc2	2.00173	8.93609	743	0.22	0.822815
hap16v1	24.6037	35.2078	739	0.7	0.484888
hap16v2	35.484	38.1205	739	0.93	0.352242
hap16v3	112.923	39.5446	739	2.86	0.00441613
hap16v4	18.7408	50.3926	739	0.37	0.710076
hap16v5	-91.2893	113.629	739	-0.79	0.422003
hap16v6	-100.462	103.925	739	-0.96	0.33402
hap16va1	4.69319	5.63213	743	0.83	0.40495
hap16va2	-4.69319	5.63213	743	-0.82	0.40495
hap16vb1	-0.434733	4.64389	743	-0.08	0.925441
hap16vb2	0.434733	4.64389	743	0.09	0.925441
hap16vc1	16.5989	20.4811	740	0.81	0.417942
hap16vc2	31.8859	23.7671	740	1.34	0.180137
hap16vc3	35.6756	26.4293	740	1.35	0.177477
hap16vc4	42.6865	39.5794	740	1.08	0.281161
hap16vc5	-126.847	42.6491	740	-2.96	0.00303307
hap16xc1	6.5679	4.74856	743	1.38	0.167039
hap16xc2	-6.5679	4.74856	743	-1.37	0.167039
hap16w1	-10.6647	4.84309	743	-2.19	0.0279684
hap16w2	10.6647	4.84309	743	2.2	0.0279684
hap16wa1	0.448859	21.5781	740	0.02	0.983409
hap16wa2	-6.31823	23.5051	740	-0.26	0.788157
hap16wa3	31.5383	24.7888	740	1.27	0.203673
hap16wa4	40.3666	36.902	740	1.09	0.27436
hap16wa5	-66.0355	47.0374	740	-1.39	0.16077
hap16wb1	6.71829	10.7177	742	0.63	0.530956
hap16wb2	-11.9987	10.8803	742	-1.09	0.270479
hap16wb3	5.28037	16.3238	742	0.32	0.746425
hap16x1	-1.41432	6.84567	743	-0.2	0.836378
hap16x2	1.41432	6.84567	743	0.21	0.836378
hap16xa1	6.04423	9.59347	742	0.63	0.528865
hap16xa2	4.43677	10.2027	742	0.43	0.66379
hap16xa3	-10.481	13.0865	742	-0.79	0.423446
hap16xb1	-2.09751	4.66649	743	-0.44	0.653214
hap16xb2	2.09751	4.66649	743	0.45	0.653214
hap16y1	24.528	19.8542	740	1.24	0.217071
hap16y2	2.85103	24.9977	740	0.11	0.909228
hap16y3	40.0759	31	740	1.29	0.196495
hap16y4	-27.2721	33.0035	740	-0.82	0.408878
hap16y5	-40.1829	43.8051	740	-0.91	0.359279
hap16yb1	1.75371	4.73852	743	0.37	0.711416
hap16yb2	-1.75371	4.73852	743	-0.36	0.711416
hap16z1	5.40221	14.258	741	0.38	0.704878
hap16z2	-10.4436	16.0446	741	-0.64	0.515304
hap16z3	-2.56636	17.9241	741	-0.13	0.886188
hap16z4	7.6078	21.0837	741	0.36	0.718323
hap16za1	-1.84895	4.48685	743	-0.4	0.680398
hap16za2	1.84895	4.48685	743	0.41	0.680398
hap16zb1	-2.69218	4.56779	743	-0.58	0.555783
hap16zb2	2.69218	4.56779	743	0.59	0.555783
hap16vcx1	41.6994	10.5298	743	3.96	8.21179e-05
hap16vcx2	-41.6994	10.5298	743	-3.95	8.21179e-05
hap16jcx1	-20.9121	12.1743	743	-1.71	0.0862621
hap16jcx2	20.9121	12.1743	743	1.72	0.0862621
hap16zx1	25.307	11.2064	743	2.26	0.0242181
hap16zx2	-25.307	11.2064	743	-2.25	0.0242181
hap17a1	14.5796	10.2789	743	1.42	0.156492
hap17a2	-14.5796	10.2789	743	-1.41	0.156492
hap17b1	0.559933	14.9312	741	0.04	0.970096
hap17b2	5.09264	15.6354	741	0.33	0.744735
hap17b3	-32.1523	17.7218	741	-1.8	0.0700389
hap17b4	26.4997	25.4472	741	1.04	0.298048
hap17c1	31.6286	13.6023	742	2.33	0.0203279
hap17c2	1.73717	18.8699	742	0.09	0.926675
hap17c3	-33.3657	20.5394	742	-1.61	0.1047
hap17d1	-14.6819	14.0131	741	-1.04	0.295106
hap17d2	15.8361	16.2681	741	0.97	0.33065
hap17d3	0.791254	19.0512	741	0.04	0.966882
hap17d4	-1.94549	21.1278	741	-0.08	0.926658
hap17e1	-6.19603	4.69805	743	-1.31	0.187625
hap17e2	6.19603	4.69805	743	1.32	0.187625
hap17f1	5.27038	15.9185	742	0.33	0.740673
hap17f2	-23.9744	19.5116	742	-1.22	0.219563
hap17f3	18.7041	27.9331	742	0.67	0.50332
hap17cx1	-14.3383	10.2592	743	-1.39	0.162647
hap17cx2	14.3383	10.2592	743	1.4	0.162647
hap18a1	0.447691	17.6594	741	0.03	0.979782
hap18a2	35.6498	17.2992	741	2.06	0.0396726
hap18a3	14.1997	18.8233	741	0.75	0.450867
hap18a4	-50.2972	36.6778	741	-1.36	0.170688
hap18b1	-0.963498	4.86014	743	-0.19	0.842908
hap18b2	0.963498	4.86014	743	0.2	0.842908
hap18c1	2.01507	4.72023	743	0.43	0.669575
hap18c2	-2.01507	4.72023	743	-0.42	0.669575
hap18d1	-10.8943	9.06347	742	-1.19	0.229745
hap18d2	13.7375	10.1411	742	1.35	0.175946
hap18d3	-2.84322	10.8955	742	-0.25	0.794201
hap18e1	14.8462	9.35513	742	1.59	0.112947
hap18e2	-11.7583	10.2976	742	-1.13	0.253885
hap18e3	-3.0879	11.1922	742	-0.27	0.782704
hap18f1	7.7639	10.3031	742	0.75	0.451356
hap18f2	3.12504	13.3014	742	0.23	0.81432
hap18f3	-10.8889	14.2038	742	-0.76	0.44355
hap18g1	-3.8289	4.52995	743	-0.84	0.398248
hap18g2	3.8289	4.52995	743	0.85	0.398248
hap18h1	2.41892	4.46941	743	0.54	0.588521
hap18h2	-2.41892	4.46941	743	-0.53	0.588521
hap18i1	1.74193	12.1488	743	0.14	0.886026
hap18i2	-1.74193	12.1488	743	-0.13	0.886026
hap18j1	1.19472	11.8704	743	0.1	0.919857
hap18j2	-1.19472	11.8704	743	-0.09	0.919857
hap19c1	-19.1022	11.5552	742	-1.64	0.0987265
hap19c2	3.77919	13.0528	742	0.29	0.772256
hap19c3	15.323	18.8802	742	0.81	0.417286
hap19a1	3.12443	5.46631	743	0.57	0.567779
hap19a2	-3.12443	5.46631	743	-0.56	0.567779
hap19b1	7.35397	10.9719	743	0.67	0.502903
hap19b2	-7.35397	10.9719	743	-0.66	0.502903
hap19d1	-9.25217	5.64136	743	-1.63	0.101416
hap19d2	9.25217	5.64136	743	1.64	0.101416
hap20a1	-0.925004	12.3223	743	-0.07	0.940181
hap20a2	0.925004	12.3223	743	0.08	0.940181
hap20ab1	34.7591	23.2866	740	1.49	0.13595
hap20ab2	6.58434	23.7715	740	0.28	0.781869
hap20ab3	-15.57	23.5803	740	-0.65	0.50927
hap20ab4	-3.45931	37.9911	740	-0.08	0.927473
hap20ab5	-22.3142	52.0263	740	-0.42	0.66812
hap20b1	2.32218	10.4813	742	0.22	0.824722
hap20b2	12.4929	12.8609	742	0.97	0.331674
hap20b3	-14.8151	15.9294	742	-0.92	0.35265
hap20c1	-14.4965	8.92878	742	-1.61	0.104892
hap20c2	4.99635	10.9459	742	0.46	0.648193
hap20c3	9.50016	11.1175	742	0.85	0.393091
hap20d1	-0.243373	5.39677	743	-0.04	0.964043
hap20d2	0.243373	5.39677	743	0.05	0.964043
hap20e1	6.80119	18.2339	742	0.37	0.709257
hap20e2	48.6622	20.8572	742	2.33	0.0199089
hap20e3	-55.4634	34.3335	742	-1.61	0.106643
hap20f1	5.69477	5.74057	743	0.99	0.32151
hap20f2	-5.69477	5.74057	743	-0.98	0.32151
hap20g1	-14.3789	12.6089	743	-1.13	0.254497
hap20g2	14.3789	12.6089	743	1.14	0.254497
hap20h1	6.08154	5.6462	743	1.08	0.281784
hap20h2	-6.08154	5.6462	743	-1.07	0.281784
hap20i1	-16.8526	12.6455	743	-1.32	0.183038
hap20i2	16.8526	12.6455	743	1.33	0.183038
hap20j1	-0.871003	5.1334	743	-0.16	0.865313
hap20j2	0.871003	5.1334	743	0.17	0.865313
hap20l1	-3.679	4.99011	743	-0.73	0.461198
hap20l2	3.679	4.99011	743	0.74	0.461198
hap20m1	-18.7363	21.1405	741	-0.88	0.375757
hap20m2	4.92863	22.1692	741	0.22	0.824127
hap20m3	36.7542	33.3677	741	1.1	0.271041
hap20m4	-22.9465	50.3858	741	-0.45	0.648943
hap20n1	0.328438	4.5141	743	0.07	0.942018
hap20n2	-0.328438	4.5141	743	-0.06	0.942018
hap20o1	0.365677	4.52142	743	0.08	0.935562
hap20o2	-0.365677	4.52142	743	-0.07	0.935562
hap20p1	0.365677	4.52142	743	0.08	0.935562
hap20p2	-0.365677	4.52142	743	-0.07	0.935562
hap20q1	6.43978	16.9357	741	0.38	0.70387
hap20q2	0.992589	16.7002	741	0.06	0.952621
hap20q3	-25.1836	18.3613	741	-1.36	0.170615
hap20q4	17.7512	33.7475	741	0.53	0.599045
hap20s1	7.24185	5.78671	743	1.25	0.21116
hap20s2	-7.24185	5.78671	743	-1.24	0.21116
hap20t1	-5.55874	13.8952	741	-0.39	0.689237
hap20t2	19.2628	15.8587	741	1.21	0.224885
hap20t3	38.1027	19.8358	741	1.92	0.0551277
hap20t4	-51.8067	21.9981	741	-2.35	0.0187799
hap20u1	-2.55797	4.93983	743	-0.51	0.604735
hap20u2	2.55797	4.93983	743	0.52	0.604735
hap20v1	-21.2908	14.8342	741	-1.43	0.151638
hap20v2	2.66865	15.4967	741	0.17	0.863321
hap20v3	41.086	16.5986	741	2.48	0.0135365
hap20v4	-22.4638	16.5587	741	-1.35	0.175317
hap20x1	-9.36699	17.8448	741	-0.51	0.5998
hap20x2	19.4342	21.7637	741	0.89	0.372166
hap20x3	50.5546	22.8445	741	2.21	0.0272023
hap20x4	-60.6218	41.4621	741	-1.45	0.144138
hap20z1	-45.8422	28.4609	739	-1.6	0.10767
hap20z2	-5.33232	31.3428	739	-0.16	0.864955
hap20z3	-64.4586	52.8786	739	-1.21	0.223236
hap20z4	87.3687	58.6293	739	1.49	0.136602
hap20z5	35.1011	64.8626	739	0.54	0.588559
hap20z6	-6.83669	64.1961	739	-0.1	0.915217
har20r1	0.365677	4.52142	743	0.08	0.935562
har20r2	-0.365677	4.52142	743	-0.07	0.935562
hap20qx1	-15.0264	11.1878	743	-1.33	0.179647
hap20qx2	15.0264	11.1878	743	1.34	0.179647
hap20xx1	-18.8024	11.5177	743	-1.62	0.103004
hap20xx2	18.8024	11.5177	743	1.63	0.103004
hap20zx1	-2.46363	12.1027	743	-0.19	0.838753
hap20zx2	2.46363	12.1027	743	0.2	0.838753
hap21f1	29.036	23.3543	740	1.24	0.214156
hap21f2	20.3394	24.8799	740	0.82	0.413904
hap21f3	-72.1616	32.8259	740	-2.19	0.0282355
hap21f4	26.6923	57.4629	740	0.46	0.642416
hap21f5	-3.90608	45.1466	740	-0.08	0.931077
hap21a1	41.5429	11.1737	742	3.72	0.000215997
hap21a2	-15.8272	14.8974	742	-1.05	0.288391
hap21a3	-25.7156	15.9314	742	-1.6	0.106921
hap21b1	10.9824	6.22616	743	1.76	0.0781574
hap21b2	-10.9824	6.22616	743	-1.75	0.0781574
hap21c1	12.3912	19.4395	742	0.64	0.524046
hap21c2	-43.9226	22.0376	742	-1.98	0.0466193
hap21c3	31.5315	36.1025	742	0.87	0.382735
hap21d1	-17.2433	5.39393	743	-3.19	0.00144845
hap21d2	17.2433	5.39393	743	3.2	0.00144845
hap21e1	-6.79759	20.4698	741	-0.32	0.739924
hap21e2	21.541	20.6947	741	1.04	0.298263
hap21e3	-70.1444	26.2392	741	-2.66	0.00767689
hap21e4	55.401	49.1819	741	1.13	0.260339
hap21g1	2.41723	4.70372	743	0.51	0.607477
hap21g2	-2.41723	4.70372	743	-0.5	0.607477
hap21h1	-16.8937	32.8738	738	-0.5	0.607479
hap21h2	62.4433	46.6776	738	1.34	0.181388
hap21h3	-135.87	48.3148	738	-2.8	0.00505136
hap21h4	-37.4932	71.2012	738	-0.52	0.598643
hap21h5	311.729	90.004	738	3.46	0.000563943
hap21h6	-9.08544	88.5425	738	-0.09	0.9183
hap21h7	-174.831	77.0672	738	-2.26	0.0235839
hap21i1	-10.416	6.65674	743	-1.55	0.118071
hap21i2	10.416	6.65674	743	1.56	0.118071
hap21j1	-1.80761	27.872	739	-0.05	0.948308
hap21j2	48.9762	41.7728	739	1.17	0.241397
hap21j3	97.4178	43.8697	739	2.22	0.0266794
hap21j4	-128.045	45.8602	739	-2.78	0.00537244
hap21j5	-112.576	80.0668	739	-1.4	0.160135
hap21j6	96.0349	78.6889	739	1.22	0.222688
hap21fx	2.33824	13.3912	743	0.17	0.861434
hap21fx	-2.33824	13.3912	743	-0.16	0.861434
hap21fx	-40.0395	35.5386	738	-1.12	0.260257
hap22j2	-25.9028	42.5591	738	-0.6	0.542955
hap22j3	-33.8818	59.3715	738	-0.56	0.568394
hap22j4	-93.165	61.9477	738	-1.49	0.133027
hap22j5	-51.5894	102.369	738	-0.49	0.614443
hap22j6	233.266	101.332	738	2.3	0.0216124
hap22j7	11.3125	97.37	738	0.12	0.907541
hap22aa	-5.20056	5.6724	743	-0.91	0.359535
hap22aa	5.20056	5.6724	743	0.92	0.359535
hap22ab	5.05097	5.68632	743	0.89	0.374685
hap22ab	-5.05097	5.68632	743	-0.88	0.374685
hap22ac	-5.20056	5.6724	743	-0.91	0.359535
hap22ac	5.20056	5.6724	743	0.92	0.359535
hap22ad	-5.20056	5.6724	743	-0.91	0.359535
hap22ad	5.20056	5.6724	743	0.92	0.359535
hap22ae	-5.20056	5.6724	743	-0.91	0.359535
hap22ae	5.20056	5.6724	743	0.92	0.359535
hap22af	-5.20056	5.6724	743	-0.91	0.359535
hap22af	5.20056	5.6724	743	0.92	0.359535
hap22ag	-5.20056	5.6724	743	-0.91	0.359535
hap22ag	5.20056	5.6724	743	0.92	0.359535
hap22ah	-5.20056	5.6724	743	-0.91	0.359535
hap22ah	5.20056	5.6724	743	0.92	0.359535
hap22b1	-10.3954	4.73771	743	-2.18	0.0285313
hap22b2	10.3954	4.73771	743	2.19	0.0285313
hap22ba	-6.17938	6.58388	743	-0.93	0.348261
hap22ba	6.17938	6.58388	743	0.94	0.348261
hap22c1	-8.42098	4.89032	743	-1.71	0.0854914
hap22c2	8.42098	4.89032	743	1.72	0.0854914
hap22d1	6.67336	16.6992	741	0.4	0.689551
hap22d2	-39.3442	19.545	741	-2	0.0444758
hap22d3	41.4867	21.5801	741	1.92	0.0549323
hap22d4	-8.81585	36.2414	741	-0.23	0.807876
hap22e1	6.66039	5.71762	743	1.16	0.244438
hap22e2	-6.66039	5.71762	743	-1.15	0.244438
hap22f1	10.0149	15.53	741	0.64	0.519207
hap22f2	-2.48955	16.319	741	-0.14	0.87879
hap22f3	50.3373	20.6246	741	2.44	0.0148945
hap22f4	-57.8626	29.4879	741	-1.95	0.0501074
hap22g1	35.9775	22.2365	741	1.62	0.106099
hap22g2	87.8972	26.8488	741	3.27	0.00111043
hap22g3	-80.7524	42.7253	741	-1.88	0.0591428
hap22g4	-43.1223	47.0849	741	-0.91	0.360048
hap22h1	-1.48533	9.34343	742	-0.15	0.873735
hap22h2	-13.6908	10.8578	742	-1.25	0.207737
hap22h3	15.1761	12.3151	742	1.23	0.21822
hap22i1	-36.2116	20.2433	742	-1.78	0.0740525
hap22i2	-34.1334	21.5475	742	-1.57	0.113597
hap22i3	70.345	38.7691	742	1.81	0.0700108
hap22l1	7.06147	12.087	743	0.58	0.55925
hap22l2	-7.06147	12.087	743	-0.57	0.55925
hap22m1	5.13201	9.44342	742	0.54	0.586984
hap22m2	-6.72641	9.36476	742	-0.71	0.472818
hap22m3	1.5944	10.7848	742	0.15	0.882511
hap22n1	-5.35245	4.70097	743	-1.13	0.255244
hap22n2	5.35245	4.70097	743	1.14	0.255244
hap22o1	-9.01661	12.2303	742	-0.73	0.461211
hap22o2	-8.98792	12.7788	742	-0.69	0.482061
hap22o3	18.0045	20.3053	742	0.89	0.375533
hap22p1	-1.46947	6.47509	743	-0.22	0.820531
hap22p2	1.46947	6.47509	743	0.23	0.820531
hap22q1	-1.9511	6.77265	743	-0.28	0.773362
hap22q2	1.9511	6.77265	743	0.29	0.773362
hap22r1	-20.9832	13.2747	743	-1.57	0.114373
hap22r2	20.9832	13.2747	743	1.58	0.114373
hap22s1	-0.612944	10.5426	742	-0.05	0.953653
hap22s2	-4.10834	11.3391	742	-0.35	0.717218
hap22s3	4.72128	16.1092	742	0.29	0.769543
hap22t1	-3.17918	5.19238	743	-0.6	0.540541
hap22t2	3.17918	5.19238	743	0.61	0.540541
hap22u1	-12.7077	13.0762	743	-0.96	0.331457
hap22u2	12.7077	13.0762	743	0.97	0.331457
hap22v1	1.24883	7.71444	743	0.16	0.871443
hap22v2	-1.24883	7.71444	743	-0.15	0.871443
hap22x1	-9.80124	10.7009	742	-0.91	0.360004
hap22x2	-5.65336	13.2191	742	-0.42	0.669018
hap22x3	15.4546	15.7803	742	0.98	0.32772
hap22z1	5.05097	5.68632	743	0.89	0.374685
hap22z2	-5.05097	5.68632	743	-0.88	0.374685
hap22sx	-20.652	13.1101	743	-1.57	0.115619
hap22sx	20.652	13.1101	743	1.58	0.115619
hap23a1	-8.24445	5.19998	743	-1.58	0.113283
hap23a2	8.24445	5.19998	743	1.59	0.113283
hap23b1	-7.6242	5.3368	743	-1.42	0.153537
hap23b2	7.6242	5.3368	743	1.43	0.153537
hap23c1	0.336894	14.3903	741	0.02	0.981329
hap23c2	9.91404	17.8813	741	0.55	0.579447
hap23c3	-49.7683	18.7219	741	-2.65	0.00802307
hap23c4	39.5173	24.9837	741	1.58	0.114139
hap23d1	13.619	9.18425	743	1.48	0.138534
hap23d2	-13.619	9.18425	743	-1.47	0.138534
hap23e1	49.6701	30.8935	738	1.61	0.10831
hap23e2	-1.0848	34.5311	738	-0.02	0.974947
hap23e3	-3.75436	44.1254	738	-0.08	0.932218
hap23e4	-61.6734	47.8796	738	-1.28	0.198117
hap23e5	42.7569	51.2674	738	0.83	0.404553
hap23e6	31.1386	76.1368	738	0.41	0.682671
hap23e7	-57.0531	62.9371	738	-0.9	0.364962
hap23f1	11.9296	15.0726	741	0.79	0.42892
hap23f2	-19.2397	15.4056	741	-1.24	0.212106
hap23f3	7.91471	21.6776	741	0.37	0.715134
hap23f4	-0.60465	21.4972	741	-0.02	0.977569
hap23g1	29.9412	15.2626	741	1.96	0.0501667
hap23g2	-4.33571	16.5765	741	-0.25	0.793735
hap23g3	23.9235	19.6078	741	1.22	0.222815
hap23g4	-49.529	26.8837	741	-1.83	0.0658237
hap23h1	61.0111	31.5163	739	1.94	0.0532663
hap23h2	-10.7783	33.7635	739	-0.31	0.749644
hap23h3	62.5624	37.5033	739	1.67	0.0957033
hap23h4	10.3948	51.2097	739	0.2	0.839203
hap23h5	-58.6812	82.7658	739	-0.7	0.478546
hap23h6	-64.5088	89.3348	739	-0.71	0.470461
hap23i1	-12.5143	12.5735	743	-0.99	0.319919
hap23i2	12.5143	12.5735	743	1	0.319919
hap23j1	1.35586	4.76933	743	0.28	0.776269
hap23j2	-1.35586	4.76933	743	-0.27	0.776269
hap23l1	-5.18457	9.36546	742	-0.54	0.58003
hap23l2	-4.32368	11.1192	742	-0.38	0.697499
hap23l3	9.50825	10.9933	742	0.86	0.387368
hap23m1	-6.77145	32.0709	738	-0.2	0.832836
hap23m2	-26.2253	32.3771	738	-0.8	0.418204
hap23m3	-46.8677	39.1528	738	-1.19	0.231673
hap23m4	14.7739	47.5911	738	0.31	0.756319
hap23m5	-123.42	52.8019	738	-2.33	0.0196843
hap23m6	104.303	63.0298	738	1.65	0.0983854
hap23m7	84.2069	68.466	738	1.23	0.219124
hap23n1	0.506544	4.84389	743	0.1	0.916742
hap23n2	-0.506544	4.84389	743	-0.09	0.916742
hap23o1	-9.90684	10.1956	742	-0.96	0.331527
hap23o2	-12.0117	10.8771	742	-1.09	0.269813
hap23o3	21.9186	14.7961	742	1.48	0.13893
hap23p1	33.579	23.6897	741	1.42	0.156772
hap23p2	35.2887	23.551	741	1.5	0.134457
hap23p3	-31.4933	31.5734	741	-0.99	0.318865
hap23p4	-37.3744	58.7099	741	-0.63	0.524585
hap23ex1	-2.60879	11.2944	743	-0.22	0.817393
hap23ex2	2.60879	11.2944	743	0.23	0.817393
hap23gx1	4.80925	11.9717	743	0.4	0.688008
hap23gx2	-4.80925	11.9717	743	-0.39	0.688008
hap23hx1	2.18901	12.5195	743	0.17	0.861247
hap23hx2	-2.18901	12.5195	743	-0.16	0.861247
hap23hxx1	-3.78258	12.4657	743	-0.29	0.76164
hap23hxx2	3.78258	12.4657	743	0.3	0.76164
hap23hxxx	2.18901	12.5195	743	0.17	0.861247
hap23hxxx	-2.18901	12.5195	743	-0.16	0.861247
hap23h4x1	-1.50594	12.1568	743	-0.11	0.901447
hap23h4x2	1.50594	12.1568	743	0.12	0.901447
hap23h5x1	-9.91926	13.6822	743	-0.71	0.468697
hap23h5x2	9.91926	13.6822	743	0.72	0.468697
hap23h6x1	1.75167	12.0996	743	0.14	0.884931
hap23h6x2	-1.75167	12.0996	743	-0.13	0.884931
hap23h7x1	-5.46039	11.5648	743	-0.46	0.636953
hap23h7x2	5.46039	11.5648	743	0.47	0.636953
hap23px1	2.4457	12.4671	743	0.2	0.84453
hap23px2	-2.4457	12.4671	743	-0.19	0.84453
hap24a1	8.37237	11.7306	743	0.71	0.475624
hap24a2	-8.37237	11.7306	743	-0.7	0.475624
hap24b1	11.4827	12.5587	743	0.91	0.360845
hap24b2	-11.4827	12.5587	743	-0.9	0.360845
hap24c1	11.4827	12.5587	743	0.91	0.360845
hap24c2	-11.4827	12.5587	743	-0.9	0.360845
hap24d1	11.4827	12.5587	743	0.91	0.360845
hap24d2	-11.4827	12.5587	743	-0.9	0.360845
hap26a1	-11.9196	11.4599	743	-1.03	0.298623
hap26a2	11.9196	11.4599	743	1.04	0.298623
hap26b1	-25.7708	20.8113	740	-1.23	0.215995
hap26b2	-7.10716	30.1654	740	-0.23	0.813804
hap26b3	31.6059	34.5555	740	0.91	0.360678
hap26b4	26.9461	35.0095	740	0.77	0.441735
hap26b5	-25.674	54.4266	740	-0.46	0.637267
hap26c1	6.05213	4.99541	743	1.21	0.226074
hap26c2	-6.05213	4.99541	743	-1.2	0.226074
hap26d1	-5.50146	13.2148	743	-0.41	0.677304
hap26d2	5.50146	13.2148	743	0.42	0.677304
hap26e1	-2.89396	8.4876	743	-0.33	0.733227
hap26e2	2.89396	8.4876	743	0.34	0.733227
hap26f1	5.45226	5.98942	743	0.91	0.362951
hap26f2	-5.45226	5.98942	743	-0.9	0.362951
hap26g1	10.1684	8.52917	743	1.19	0.233566
hap26g2	-10.1684	8.52917	743	-1.18	0.233566
hap27a1	-7.02689	5.2437	743	-1.33	0.180634
hap27a2	7.02689	5.2437	743	1.34	0.180634
hap27m1	-26.4395	21.1184	740	-1.24	0.210978
hap27m2	-7.82638	21.8134	740	-0.35	0.719857
hap27m3	4.83832	22.2284	740	0.22	0.827751
hap27m4	-18.4185	22.8651	740	-0.8	0.420774
hap27m5	47.846	31.9179	740	1.5	0.134291
hap27b1	-4.60789	4.92133	743	-0.93	0.349418
hap27b2	4.60789	4.92133	743	0.94	0.349418
hap27c1	-11.1513	9.05741	742	-1.22	0.218645
hap27c2	-2.18608	11.1004	742	-0.19	0.84393
hap27c3	13.3374	11.8378	742	1.13	0.260244
hap27d1	-13.39	12.3054	743	-1.08	0.276886
hap27d2	13.39	12.3054	743	1.09	0.276886
hap27e1	-5.00412	9.43225	742	-0.52	0.595901
hap27e2	2.9984	10.7463	742	0.28	0.780309
hap27e3	2.00572	13.5746	742	0.15	0.882576
hap27f1	-16.5052	11.9194	742	-1.37	0.166548
hap27f2	-27.4739	14.3037	742	-1.91	0.0551459
hap27f3	43.9791	19.7613	742	2.23	0.0263461
hap27g1	-4.52604	9.77268	742	-0.45	0.643406
hap27g2	6.65725	11.8807	742	0.56	0.575416
hap27g3	-2.13121	14.1707	742	-0.14	0.880494
hap27h1	4.65517	5.30874	743	0.88	0.380831
hap27h2	-4.65517	5.30874	743	-0.87	0.380831
hap27i1	6.05967	13.6755	741	0.44	0.657819
hap27i2	13.3518	16.9218	741	0.79	0.430345
hap27i3	-15.077	19.1796	741	-0.78	0.432064
hap27i4	-4.33453	20.4067	741	-0.2	0.831848
hap27j1	-4.37034	5.37999	743	-0.8	0.416861
hap27j2	4.37034	5.37999	743	0.81	0.416861
hap27l1	-1.35396	9.59019	742	-0.13	0.887764
hap27l2	8.03058	11.8363	742	0.68	0.497683
hap27l3	-6.67662	13.6013	742	-0.48	0.623655
hap27n1	-11.7628	20.399	740	-0.57	0.564362
hap27n2	8.54678	24.66	740	0.35	0.729002
hap27n3	22.3327	25.908	740	0.86	0.388968
hap27n4	-7.46838	37.8611	740	-0.19	0.84368
hap27n5	-11.6483	45.6622	740	-0.25	0.798719
hap27o1	-5.38612	11.9841	742	-0.44	0.653246
hap27o2	6.91604	16.823	742	0.41	0.681113
hap27o3	-1.52992	16.8767	742	-0.08	0.927793
hap27p1	-0.882156	15.3232	741	-0.05	0.954107
hap27p2	0.777105	16.0815	741	0.05	0.961472
hap27p3	-8.01107	15.7157	741	-0.5	0.61038
hap27p4	8.11612	24.4979	741	0.33	0.740512
hap27q1	-0.363137	9.22945	742	-0.03	0.968626
hap27q2	9.04919	10.5006	742	0.86	0.389088
hap27q3	-8.68605	11.3838	742	-0.75	0.445695
hap27r1	-2.71774	10.5479	743	-0.25	0.796743
hap27r2	2.71774	10.5479	743	0.26	0.796743
hap27s1	3.64736	5.03165	743	0.72	0.468752
hap27s2	-3.64736	5.03165	743	-0.71	0.468752
hap27t1	-0.93735	6.02354	743	-0.15	0.876379
hap27t2	0.93735	6.02354	743	0.16	0.876379
hap27u1	-15.3776	11.8573	743	-1.29	0.195073
hap27u2	15.3776	11.8573	743	1.3	0.195073
hap27cx1	-15.3927	11.937	743	-1.28	0.197625
hap27cx2	15.3927	11.937	743	1.29	0.197625
hap27ex1	-11.5819	12.145	743	-0.94	0.340581
hap27ex2	11.5819	12.145	743	0.95	0.340581
hap27ox1	7.85402	10.9274	743	0.72	0.472525
hap27ox2	-7.85402	10.9274	743	-0.71	0.472525
hap27oxx1	0.807396	10.8409	743	0.07	0.940651
hap27oxx2	-0.807396	10.8409	743	-0.06	0.940651
hap28d1	0.580617	7.05342	743	0.08	0.934417
hap28d2	-0.580617	7.05342	743	-0.07	0.934417
hap28b1	23.5183	9.33915	742	2.52	0.0120035
hap28b2	-28.4793	9.95139	742	-2.85	0.00433047
hap28b3	4.961	10.4257	742	0.48	0.634328
hap28c1	27.9164	9.32714	742	2.99	0.00285397
hap28c2	13.0536	10.7418	742	1.22	0.224667
hap28c3	-40.97	11.7133	742	-3.49	0.000497206
hap28e1	7.84382	4.98358	743	1.57	0.115928
hap28e2	-7.84382	4.98358	743	-1.56	0.115928
hap28f1	-5.09637	9.23291	742	-0.54	0.581129
hap28f2	-6.06698	11.5436	742	-0.52	0.599342
hap28f3	11.1633	11.8007	742	0.95	0.344462
hap28h1	-4.7262	9.13861	743	-0.51	0.605193
hap28h2	4.7262	9.13861	743	0.52	0.605193
hap28i1	-2.90441	5.10838	743	-0.56	0.569827
hap28i2	2.90441	5.10838	743	0.57	0.569827
hap28j1	6.75237	12.6713	743	0.53	0.594272
hap28j2	-6.75237	12.6713	743	-0.52	0.594272
hap29a1	-0.713906	5.55379	743	-0.12	0.897753
hap29a2	0.713906	5.55379	743	0.13	0.897753
hap29b1	-5.55797	5.15275	743	-1.07	0.281098
hap29b2	5.55797	5.15275	743	1.08	0.281098
